# Supplementary material for: Diaqua­bis­[1-ethyl-6-fluoro-4-oxo-7-(piperazin-1-yl)-1,4-dihydroquinoline-3-carboxyl­ato]magnesium(II) hexa­hydrate
Source: Acta Crystallogr Sect E Struct Rep Online. 2010 Oct 13;66(Pt 11):m1388. doi: 10.1107/S1600536810039437 (PMC3009197; doi:10.1107/S1600536810039437)
Supplement: Supplementary file 1 [file e-66-m1388-sup1.cif]

##############################################################################
###                                                                        ###
###        Electronic paper (Acta Crystallographica Section E)             ###
###                                                                        ###
##############################################################################
#                                                                            #
# This CIF contains the data in a paper accepted for publication in Acta     #
# Crystallographica Section E. It conforms to the requirements of Notes      #
# for Authors for Section E, and has been peer reviewed under the auspices   #
# of the IUCr Commission on Journals.                                        #
#                                                                            #
# Full details of the Crystallographic Information File format               #
# are given in the paper "The Crystallographic Information File (CIF):       #
# a New Standard Archive File for Crystallography" by S. R. Hall, F. H.      #
# Allen and I. D. Brown [Acta Cryst. (1991), A47, 655-685].                  #
#                                                                            #
# The current version of the core CIF dictionary is obtainable from          #
# ftp://ftp.iucr.org/pub/cif_core.dic. The current version number is 2.4.    #
#                                                                            #
# Software is freely available for graphical display of the structure(s) in  #
# this CIF.  For information consult the CIF home page http://www.iucr.org/  #
# cif/home.html                                                              #
#                                                                            #
# This file may be used for bona fide research purposes within the           #
# scientific community so long as proper attribution is given to the journal # 
# article from which it was obtained.                                        #
#                                                                            #
##############################################################################
                                             
data_I
_audit_creation_method     SHELXL-97
_chemical_name_systematic
;
Diaquabis[1-ethyl-6-fluoro-4-oxo-7-(piperazin-1-yl)-1,4-dihydroquinoline-\
3-carboxylato]magnesium(II) hexahydrate
;
_chemical_name_common     ?
_chemical_formula_moiety     'C32 H38 F2 Mg N6 O8, 6(H2 O)'
_chemical_formula_sum     'C32 H50 F2 Mg N6 O14'
_chemical_formula_iupac     '[Mg (C16 H17 F N3 O3)2 (H2 O)2] , 6H2 O'
_chemical_formula_weight     805.09
_chemical_melting_point     ?
_symmetry_cell_setting     triclinic
_symmetry_space_group_name_H-M     'P -1'
_symmetry_space_group_name_Hall     '-P 1'
loop_
    _symmetry_equiv_pos_as_xyz
    'x, y, z'
    '-x, -y, -z'
_cell_length_a     5.0944(10)
_cell_length_b     13.785(3)
_cell_length_c     14.351(3)
_cell_angle_alpha     112.06(3)
_cell_angle_beta     97.59(3)
_cell_angle_gamma     93.74(3)
_cell_volume     918.6(3)
_cell_formula_units_Z     1
_cell_measurement_reflns_used     3203
_cell_measurement_theta_min     3.11
_cell_measurement_theta_max     25.00
_cell_measurement_temperature     295(2)
_exptl_crystal_description     block
_exptl_crystal_colour     colorless
_exptl_crystal_size_max     0.12
_exptl_crystal_size_mid     0.10
_exptl_crystal_size_min     0.08
_exptl_crystal_density_diffrn     1.455
_exptl_crystal_density_meas     ?
_exptl_crystal_density_method     'not measured'
_exptl_crystal_F_000     426
_exptl_absorpt_coefficient_mu     0.135
_exptl_absorpt_correction_type     multi-scan
_exptl_absorpt_process_details     '(SADABS; Bruker, 2001)'
_exptl_absorpt_correction_T_min     0.984
_exptl_absorpt_correction_T_max     0.989
_exptl_special_details
;
;
_diffrn_ambient_temperature     295(2)
_diffrn_radiation_type     MoK\a
_diffrn_radiation_wavelength     0.71073
_diffrn_radiation_source     'fine-focus sealed tube'
_diffrn_radiation_monochromator     graphite
_diffrn_measurement_device_type     'Bruker APEXII CCD'
_diffrn_measurement_method     'phi and omega scans'
_diffrn_detector_area_resol_mean     ?
_diffrn_reflns_number     7196
_diffrn_reflns_av_R_equivalents     0.0525
_diffrn_reflns_av_sigmaI/netI     0.0715
_diffrn_reflns_theta_min     3.11
_diffrn_reflns_theta_max     25.00
_diffrn_reflns_theta_full     25.00
_diffrn_measured_fraction_theta_max     0.995
_diffrn_measured_fraction_theta_full     0.995
_diffrn_reflns_limit_h_min     -5
_diffrn_reflns_limit_h_max     6
_diffrn_reflns_limit_k_min     -16
_diffrn_reflns_limit_k_max     15
_diffrn_reflns_limit_l_min     -17
_diffrn_reflns_limit_l_max     17
_diffrn_standards_number     0
_diffrn_standards_interval_count     .
_diffrn_standards_interval_time     .
_diffrn_standards_decay_%     ?
_refine_special_details
;
Refinement of <i>F</i>^2^ against ALL reflections. The weighted <i>R</i>-factor
<i>wR</i> and goodness of fit <i>S</i> are based on <i>F</i>^2^, conventional
<i>R</i>-factors <i>R</i> are based on <i>F</i>, with <i>F</i> set to zero for
negative <i>F</i>^2^. The threshold expression of <i>F</i>^2^ >
\s(<i>F</i>^2^) is used only for calculating <i>R</i>-factors(gt) <i>etc</i>.
and is not relevant to the choice of reflections for refinement.
<i>R</i>-factors based on <i>F</i>^2^ are statistically about twice as large
as those based on <i>F</i>, and <i>R</i>- factors based on ALL data will be
even larger.
;
_reflns_number_total     3203
_reflns_number_gt     1774
_reflns_threshold_expression     I>2\s(I)
_refine_ls_structure_factor_coef     Fsqd
_refine_ls_matrix_type     full
_refine_ls_R_factor_all     0.1319
_refine_ls_R_factor_gt     0.0652
_refine_ls_wR_factor_gt     0.1651
_refine_ls_wR_factor_ref     0.2493
_refine_ls_goodness_of_fit_ref     0.999
_refine_ls_restrained_S_all     0.997
_refine_ls_number_reflns     3203
_refine_ls_number_parameters     278
_refine_ls_number_restraints     14
_refine_ls_hydrogen_treatment     mixed
_refine_ls_weighting_scheme     calc
_refine_ls_weighting_details
         'calc w=1/[\s^2^(Fo^2^)+(0.1300P)^2^+1.1685P] where P=(Fo^2^+2Fc^2^)/3'
_atom_sites_solution_hydrogens     geom
_atom_sites_solution_primary     direct
_atom_sites_solution_secondary     difmap
_refine_ls_shift/su_max     0.000
_refine_ls_shift/su_mean     0.000
_refine_diff_density_max     0.379
_refine_diff_density_min     -0.414
_refine_ls_extinction_method     ?
_refine_ls_extinction_coef     ?
loop_
    _atom_type_symbol
    _atom_type_description
    _atom_type_scat_dispersion_real
    _atom_type_scat_dispersion_imag
    _atom_type_scat_source
    'C' 'C' 0.0033 0.0016
                         'International Tables Vol C Tables 4.2.6.8 and 6.1.1.4'
    'H' 'H' 0.0000 0.0000
                         'International Tables Vol C Tables 4.2.6.8 and 6.1.1.4'
    'N' 'N' 0.0061 0.0033
                         'International Tables Vol C Tables 4.2.6.8 and 6.1.1.4'
    'O' 'O' 0.0106 0.0060
                         'International Tables Vol C Tables 4.2.6.8 and 6.1.1.4'
    'F' 'F' 0.0171 0.0103
                         'International Tables Vol C Tables 4.2.6.8 and 6.1.1.4'
    'Mg' 'Mg' 0.0486 0.0363
                         'International Tables Vol C Tables 4.2.6.8 and 6.1.1.4'
_computing_data_collection     'APEX2 (Bruker, 2004)'
_computing_cell_refinement     'SAINT-Plus (Bruker, 2001)'
_computing_data_reduction     'SAINT-Plus (Bruker, 2001)'
_computing_structure_solution     'SHELXS97 (Sheldrick, 2008)'
_computing_structure_refinement     'SHELXL97 (Sheldrick, 2008)'
_computing_molecular_graphics     'SHELXTL (Sheldrick, 2008)'
_computing_publication_material     'SHELXTL (Sheldrick, 2008)'
loop_
    _atom_site_type_symbol
    _atom_site_label
    _atom_site_fract_x
    _atom_site_fract_y
    _atom_site_fract_z
    _atom_site_U_iso_or_equiv
    _atom_site_adp_type
    _atom_site_calc_flag
    _atom_site_refinement_flags
    _atom_site_occupancy
    _atom_site_disorder_assembly
    _atom_site_disorder_group
    C C1 0.6643(11) 1.0494(5) 0.1860(4) 0.0542(15) Uani d . 1 . .
    H H1A 0.8374 1.0250 0.1780 0.065 Uiso calc R 1 . .
    H H1B 0.5932 1.0600 0.1249 0.065 Uiso calc R 1 . .
    C C2 0.4804(10) 0.9679(4) 0.1990(4) 0.0434(12) Uani d . 1 . .
    H H2A 0.3051 0.9910 0.2043 0.052 Uiso calc R 1 . .
    H H2B 0.4622 0.9021 0.1399 0.052 Uiso calc R 1 . .
    C C3 0.6286(11) 1.0513(4) 0.3807(4) 0.0485(13) Uani d . 1 . .
    H H3A 0.7095 1.0396 0.4401 0.058 Uiso calc R 1 . .
    H H3B 0.4582 1.0765 0.3932 0.058 Uiso calc R 1 . .
    C C4 0.8076(12) 1.1339(4) 0.3651(5) 0.0563(15) Uani d . 1 . .
    H H4A 0.8267 1.2000 0.4239 0.068 Uiso calc R 1 . .
    H H4B 0.9833 1.1117 0.3584 0.068 Uiso calc R 1 . .
    C C5 0.4638(9) 0.8637(3) 0.3026(3) 0.0347(11) Uani d . 1 . .
    C C6 0.2314(9) 0.8028(4) 0.2407(4) 0.0379(11) Uani d . 1 . .
    H H6 0.1484 0.8213 0.1891 0.046 Uiso calc R 1 . .
    C C7 0.1195(9) 0.7150(3) 0.2534(3) 0.0336(11) Uani d . 1 . .
    C C8 0.2283(9) 0.6871(3) 0.3335(3) 0.0333(11) Uani d . 1 . .
    C C9 0.4682(9) 0.7473(4) 0.3948(3) 0.0360(11) Uani d . 1 . .
    H H9 0.5519 0.7296 0.4469 0.043 Uiso calc R 1 . .
    C C10 0.5770(9) 0.8300(4) 0.3787(4) 0.0385(11) Uani d . 1 . .
    C C11 0.1060(8) 0.6013(3) 0.3537(3) 0.0324(10) Uani d . 1 . .
    C C12 -0.1318(9) 0.5427(4) 0.2836(3) 0.0370(11) Uani d . 1 . .
    C C13 -0.2237(10) 0.5729(4) 0.2062(4) 0.0390(12) Uani d . 1 . .
    H H13 -0.3732 0.5321 0.1601 0.047 Uiso calc R 1 . .
    C C14 -0.2863(10) 0.4475(4) 0.2873(4) 0.0413(12) Uani d . 1 . .
    C C15 -0.2428(10) 0.6777(4) 0.1028(4) 0.0435(12) Uani d . 1 . .
    H H15A -0.2341 0.7535 0.1229 0.052 Uiso calc R 1 . .
    H H15B -0.4297 0.6488 0.0853 0.052 Uiso calc R 1 . .
    C C16 -0.1147(13) 0.6332(5) 0.0103(4) 0.0629(16) Uani d . 1 . .
    H H16A 0.0675 0.6649 0.0255 0.094 Uiso calc R 1 . .
    H H16B -0.2094 0.6480 -0.0444 0.094 Uiso calc R 1 . .
    H H16C -0.1201 0.5583 -0.0097 0.094 Uiso calc R 1 . .
    F F1 0.8150(5) 0.8827(2) 0.4368(2) 0.0517(8) Uani d . 1 . .
    Mg Mg1 0.0000 0.5000 0.5000 0.0334(6) Uani d SD 1 . .
    N N1 0.6945(10) 1.1490(3) 0.2742(4) 0.0570(13) Uani d . 1 . .
    H H1 0.6518 1.2077 0.2725 0.068 Uiso calc R 1 . .
    N N2 0.5853(8) 0.9511(3) 0.2908(3) 0.0410(10) Uani d . 1 . .
    N N3 -0.1186(8) 0.6557(3) 0.1905(3) 0.0392(10) Uani d . 1 . .
    O O1 0.2033(6) 0.5828(3) 0.4305(2) 0.0373(8) Uani d . 1 . .
    O O2 -0.2364(6) 0.4254(3) 0.3645(2) 0.0440(9) Uani d . 1 . .
    O O3 -0.4641(8) 0.3955(3) 0.2116(3) 0.0572(11) Uani d . 1 . .
    O O1W 0.2550(7) 0.3831(3) 0.4608(3) 0.0438(9) Uani d D 1 . .
    O O2W 0.2443(8) 0.2500(3) 0.2582(3) 0.0632(12) Uani d D 1 . .
    O O3W 0.5868(10) 0.2135(4) 0.0401(3) 0.0759(13) Uani d D 1 . .
    O O4W 0.0637(12) 0.1102(5) 0.0279(6) 0.1083(19) Uani d D 1 . .
    H H3W 0.292(7) 0.302(3) 0.247(5) 0.080 Uiso d D 1 . .
    H H7W 0.027(14) 0.105(5) -0.0312(14) 0.080 Uiso d D 1 . .
    H H1W 0.241(5) 0.3441(18) 0.4005(5) 0.080 Uiso d D 1 . .
    H H5W 0.660(10) 0.263(3) 0.092(3) 0.080 Uiso d D 1 . .
    H H4W 0.0823(16) 0.237(4) 0.253(5) 0.080 Uiso d D 1 . .
    H H6W 0.51(5) 0.166(11) 0.050(5) 0.080 Uiso d D 1 . .
    H H2W 0.407(2) 0.3970(11) 0.4929(19) 0.08(2) Uiso d D 1 . .
    H H8W -0.008(8) 0.155(3) 0.069(3) 0.080 Uiso d D 1 . .
loop_
    _atom_site_aniso_label
    _atom_site_aniso_U_11
    _atom_site_aniso_U_22
    _atom_site_aniso_U_33
    _atom_site_aniso_U_12
    _atom_site_aniso_U_13
    _atom_site_aniso_U_23
    C1 0.052(3) 0.070(4) 0.059(4) 0.008(3) 0.013(3) 0.045(3)
    C2 0.049(3) 0.044(3) 0.041(3) 0.000(2) 0.006(2) 0.022(2)
    C3 0.056(3) 0.042(3) 0.039(3) -0.008(3) 0.000(2) 0.011(2)
    C4 0.059(3) 0.047(3) 0.059(4) -0.009(3) -0.006(3) 0.025(3)
    C5 0.040(3) 0.034(2) 0.030(3) -0.002(2) 0.004(2) 0.015(2)
    C6 0.047(3) 0.036(3) 0.034(3) 0.000(2) 0.004(2) 0.018(2)
    C7 0.038(3) 0.030(2) 0.030(3) -0.002(2) 0.000(2) 0.011(2)
    C8 0.036(2) 0.034(2) 0.028(2) -0.003(2) 0.0006(19) 0.012(2)
    C9 0.035(2) 0.042(3) 0.032(3) -0.001(2) 0.000(2) 0.018(2)
    C10 0.041(3) 0.040(3) 0.033(3) 0.000(2) 0.001(2) 0.014(2)
    C11 0.031(2) 0.037(2) 0.029(2) -0.002(2) 0.0013(19) 0.015(2)
    C12 0.040(3) 0.037(3) 0.033(3) -0.004(2) -0.001(2) 0.016(2)
    C13 0.044(3) 0.039(3) 0.033(3) 0.002(2) -0.004(2) 0.017(2)
    C14 0.053(3) 0.038(3) 0.030(3) -0.006(2) -0.001(2) 0.015(2)
    C15 0.049(3) 0.048(3) 0.037(3) 0.004(2) -0.007(2) 0.024(2)
    C16 0.076(4) 0.073(4) 0.045(3) 0.023(3) 0.001(3) 0.030(3)
    F1 0.0444(16) 0.0568(18) 0.0516(19) -0.0141(14) -0.0135(13) 0.0289(15)
    Mg1 0.0354(12) 0.0384(12) 0.0304(12) -0.0011(10) 0.0002(9) 0.0205(10)
    N1 0.068(3) 0.041(3) 0.068(3) 0.006(2) 0.007(3) 0.030(2)
    N2 0.053(3) 0.039(2) 0.033(2) -0.0024(19) 0.0064(19) 0.0177(19)
    N3 0.045(2) 0.039(2) 0.035(2) -0.0019(19) -0.0020(18) 0.0209(19)
    O1 0.0381(17) 0.0481(19) 0.0322(18) 0.0006(15) 0.0023(14) 0.0247(15)
    O2 0.0458(19) 0.049(2) 0.038(2) -0.0101(16) -0.0070(15) 0.0251(16)
    O3 0.072(3) 0.051(2) 0.042(2) -0.020(2) -0.0172(19) 0.0236(18)
    O1W 0.042(2) 0.048(2) 0.044(2) 0.0087(17) 0.0063(16) 0.0205(17)
    O2W 0.056(2) 0.059(3) 0.075(3) -0.011(2) 0.010(2) 0.030(2)
    O3W 0.089(3) 0.071(3) 0.057(3) 0.015(3) 0.009(2) 0.013(2)
    O4W 0.093(4) 0.090(4) 0.151(6) 0.023(3) 0.041(4) 0.049(4)
_geom_special_details
;
All e.s.d.'s (except the e.s.d. in the dihedral angle between two l.s. planes)
are estimated using the full covariance matrix. The cell e.s.d.'s are taken
into account individually in the estimation of e.s.d.'s in distances, angles
and torsion angles; correlations between e.s.d.'s in cell parameters are only
used when they are defined by crystal symmetry. An approximate (isotropic)
treatment of cell e.s.d.'s is used for estimating e.s.d.'s involving l.s.
planes.
;
loop_
    _geom_bond_atom_site_label_1
    _geom_bond_atom_site_label_2
    _geom_bond_site_symmetry_2
    _geom_bond_distance
    _geom_bond_publ_flag
    C1 N1 . 1.458(8) ?
    C1 C2 . 1.498(6) ?
    C1 H1A . 0.9700 ?
    C1 H1B . 0.9700 ?
    C2 N2 . 1.461(6) ?
    C2 H2A . 0.9700 ?
    C2 H2B . 0.9700 ?
    C3 N2 . 1.472(6) ?
    C3 C4 . 1.512(7) ?
    C3 H3A . 0.9700 ?
    C3 H3B . 0.9700 ?
    C4 N1 . 1.449(7) ?
    C4 H4A . 0.9700 ?
    C4 H4B . 0.9700 ?
    C5 C6 . 1.389(6) ?
    C5 N2 . 1.394(5) ?
    C5 C10 . 1.412(6) ?
    C6 C7 . 1.388(6) ?
    C6 H6 . 0.9300 ?
    C7 C8 . 1.403(6) ?
    C7 N3 . 1.408(6) ?
    C8 C9 . 1.411(6) ?
    C8 C11 . 1.443(6) ?
    C9 C10 . 1.345(6) ?
    C9 H9 . 0.9300 ?
    C10 F1 . 1.362(5) ?
    C11 O1 . 1.268(5) ?
    C11 C12 . 1.439(6) ?
    C12 C13 . 1.366(6) ?
    C12 C14 . 1.508(6) ?
    C13 N3 . 1.335(6) ?
    C13 H13 . 0.9300 ?
    C14 O2 . 1.254(5) ?
    C14 O3 . 1.259(6) ?
    C15 N3 . 1.476(6) ?
    C15 C16 . 1.495(8) ?
    C15 H15A . 0.9700 ?
    C15 H15B . 0.9700 ?
    C16 H16A . 0.9600 ?
    C16 H16B . 0.9600 ?
    C16 H16C . 0.9600 ?
    Mg1 O2 2_566 2.001(3) ?
    Mg1 O2 . 2.001(3) y
    Mg1 O1 2_566 2.085(3) ?
    Mg1 O1 . 2.085(3) y
    Mg1 O1W 2_566 2.094(3) ?
    Mg1 O1W . 2.094(3) y
    N1 H1 . 0.8600 ?
    O1W H1W . 0.820(10) ?
    O1W H2W . 0.818(17) ?
    O2W H3W . 0.82(5) ?
    O2W H4W . 0.821(16) ?
    O3W H5W . 0.82(4) ?
    O3W H6W . 0.81(15) ?
    O4W H8W . 0.82(4) ?
    O4W H7W . 0.82(3) ?
loop_
    _geom_angle_atom_site_label_1
    _geom_angle_atom_site_label_2
    _geom_angle_atom_site_label_3
    _geom_angle_site_symmetry_1
    _geom_angle_site_symmetry_3
    _geom_angle
    _geom_angle_publ_flag
    N1 C1 C2 . . 110.5(4) ?
    N1 C1 H1A . . 109.5 ?
    C2 C1 H1A . . 109.5 ?
    N1 C1 H1B . . 109.5 ?
    C2 C1 H1B . . 109.5 ?
    H1A C1 H1B . . 108.1 ?
    N2 C2 C1 . . 110.1(4) ?
    N2 C2 H2A . . 109.6 ?
    C1 C2 H2A . . 109.6 ?
    N2 C2 H2B . . 109.6 ?
    C1 C2 H2B . . 109.6 ?
    H2A C2 H2B . . 108.1 ?
    N2 C3 C4 . . 111.2(4) ?
    N2 C3 H3A . . 109.4 ?
    C4 C3 H3A . . 109.4 ?
    N2 C3 H3B . . 109.4 ?
    C4 C3 H3B . . 109.4 ?
    H3A C3 H3B . . 108.0 ?
    N1 C4 C3 . . 110.0(4) ?
    N1 C4 H4A . . 109.7 ?
    C3 C4 H4A . . 109.7 ?
    N1 C4 H4B . . 109.7 ?
    C3 C4 H4B . . 109.7 ?
    H4A C4 H4B . . 108.2 ?
    C6 C5 N2 . . 123.6(4) ?
    C6 C5 C10 . . 115.4(4) ?
    N2 C5 C10 . . 121.0(4) ?
    C5 C6 C7 . . 122.0(4) ?
    C5 C6 H6 . . 119.0 ?
    C7 C6 H6 . . 119.0 ?
    C6 C7 C8 . . 121.3(4) ?
    C6 C7 N3 . . 120.7(4) ?
    C8 C7 N3 . . 117.9(4) ?
    C7 C8 C9 . . 116.7(4) ?
    C7 C8 C11 . . 122.8(4) ?
    C9 C8 C11 . . 120.5(4) ?
    C10 C9 C8 . . 120.6(4) ?
    C10 C9 H9 . . 119.7 ?
    C8 C9 H9 . . 119.7 ?
    C9 C10 F1 . . 118.5(4) ?
    C9 C10 C5 . . 123.9(4) ?
    F1 C10 C5 . . 117.6(4) ?
    O1 C11 C12 . . 123.8(4) ?
    O1 C11 C8 . . 120.5(4) ?
    C12 C11 C8 . . 115.6(4) ?
    C13 C12 C11 . . 118.4(4) ?
    C13 C12 C14 . . 116.7(4) ?
    C11 C12 C14 . . 124.9(4) ?
    N3 C13 C12 . . 126.0(4) ?
    N3 C13 H13 . . 117.0 ?
    C12 C13 H13 . . 117.0 ?
    O2 C14 O3 . . 123.8(4) ?
    O2 C14 C12 . . 119.4(4) ?
    O3 C14 C12 . . 116.7(4) ?
    N3 C15 C16 . . 113.9(4) ?
    N3 C15 H15A . . 108.8 ?
    C16 C15 H15A . . 108.8 ?
    N3 C15 H15B . . 108.8 ?
    C16 C15 H15B . . 108.8 ?
    H15A C15 H15B . . 107.7 ?
    C15 C16 H16A . . 109.5 ?
    C15 C16 H16B . . 109.5 ?
    H16A C16 H16B . . 109.5 ?
    C15 C16 H16C . . 109.5 ?
    H16A C16 H16C . . 109.5 ?
    H16B C16 H16C . . 109.5 ?
    O2 Mg1 O2 2_566 . 180.0 ?
    O2 Mg1 O1 2_566 2_566 86.80(12) ?
    O2 Mg1 O1 . 2_566 93.20(13) ?
    O2 Mg1 O1 2_566 . 93.20(13) ?
    O2 Mg1 O1 . . 86.80(12) ?
    O1 Mg1 O1 2_566 . 180.0 ?
    O2 Mg1 O1W 2_566 2_566 90.04(15) ?
    O2 Mg1 O1W . 2_566 89.96(15) ?
    O1 Mg1 O1W 2_566 2_566 90.47(13) ?
    O1 Mg1 O1W . 2_566 89.53(13) ?
    O2 Mg1 O1W 2_566 . 89.96(15) ?
    O2 Mg1 O1W . . 90.04(14) ?
    O1 Mg1 O1W 2_566 . 89.53(13) ?
    O1 Mg1 O1W . . 90.47(13) ?
    O1W Mg1 O1W 2_566 . 180.0 ?
    C4 N1 C1 . . 109.6(4) ?
    C4 N1 H1 . . 125.2 ?
    C1 N1 H1 . . 125.2 ?
    C5 N2 C2 . . 116.5(4) ?
    C5 N2 C3 . . 116.4(4) ?
    C2 N2 C3 . . 110.4(4) ?
    C13 N3 C7 . . 119.1(4) ?
    C13 N3 C15 . . 119.2(4) ?
    C7 N3 C15 . . 121.4(4) ?
    C11 O1 Mg1 . . 125.9(3) ?
    C14 O2 Mg1 . . 132.8(3) ?
    H1W O1W H2W . . 115(2) ?
    H3W O2W H4W . . 115(5) ?
    H5W O3W H6W . . 115(7) ?
    H8W O4W H7W . . 115(6) ?
loop_
    _geom_hbond_atom_site_label_D
    _geom_hbond_atom_site_label_H
    _geom_hbond_atom_site_label_A
    _geom_hbond_site_symmetry_A
    _geom_hbond_distance_DH
    _geom_hbond_distance_HA
    _geom_hbond_distance_DA
    _geom_hbond_angle_DHA
    N1 H1 O2W 1_565 0.86 2.20 2.787(7) 126
    O1W H1W O2W . 0.820(10) 1.969(11) 2.786(6) 175(3)
    O1W H2W O1 2_666 0.818(17) 2.085(16) 2.901(5) 175(2)
    O2W H3W O3 1_655 0.82(5) 1.98(5) 2.749(6) 156(4)
    O2W H4W N1 1_445 0.821(16) 2.36(4) 3.121(7) 154(5)
    O3W H5W O3 1_655 0.82(4) 2.18(4) 2.835(6) 137(5)
    O3W H6W O4W . 0.81(15) 2.3(2) 2.890(8) 131(19)
    O4W H8W O3W 1_455 0.82(4) 2.31(4) 2.888(8) 128(4)
data_global
_journal_date_recd_electronic     2010-09-11
_journal_date_accepted     2010-10-01
_journal_name_full     'Acta Crystallographica, Section E'
_journal_year     2010
_journal_volume     66
_journal_issue     11
_journal_page_first     m1388
_journal_page_last     m1388
_journal_paper_category     QM
_journal_coeditor_code     HB5638
_publ_contact_author_name     'Professor Wen-Zhe Yin'
_publ_contact_author_address
;
The Second Affiliated Hospital,
Harbin Medical University,
Harbin, 150086,
P. R. China
;
_publ_contact_author_email     yinwenzhe@126.com
_publ_contact_author_fax     '086 451 86662961'
_publ_contact_author_phone     '086 451 86662961'
_publ_section_title
;\
Diaquabis[1-ethyl-6-fluoro-4-oxo-7-(piperazin-1-yl)-1,4-dihydroquinoline-\
3-carboxylato]magnesium(II) hexahydrate
;
loop_
    _publ_author_name
    _publ_author_address
    'Ji-Feng Wen'
;
The Second Affiliated Hospital,
Harbin Medical University,
Harbin, 150086,
People's Republic of China
;
    'Wen-Zhe Yin'
;
The Second Affiliated Hospital,
Harbin Medical University,
Harbin, 150086,
People's Republic of China
;
    'Ya-Xian Qiao'
;
Scientific and Technical Department,
Harbin Medical University,
Harbin, 150086,
People's Republic of China
;
