# Supplementary material for: Diaqua­bis­[1-ethyl-6-fluoro-4-oxo-7-(piperazin-1-yl)-1,4-dihydroquinoline-3-carboxyl­ato]magnesium(II) hexa­hydrate
Source: Acta Crystallogr Sect E Struct Rep Online. 2010 Oct 13;66(Pt 11):m1388. doi: 10.1107/S1600536810039437 (PMC3009197; doi:10.1107/S1600536810039437)
Supplement: Supplementary file 2 [file e-66-m1388-Isup2.hkl]

# 
# h,k,l, Fc-squared, Fo-squared, sigma(Fo-squared) and status flag 
# 
data_I
_shelx_title ' z in P-1' 
_shelx_refln_list_code          4 
_shelx_F_calc_maximum      140.05 
_exptl_crystal_F_000       426.00 
_reflns_d_resolution_high  0.8409 
 
loop_ 
 _symmetry_equiv_pos_as_xyz 
 'x, y, z' 
 '-x, -y, -z' 
 
_cell_length_a     5.0944 
_cell_length_b    13.7848 
_cell_length_c    14.3513 
_cell_angle_alpha 112.056 
_cell_angle_beta   97.592 
_cell_angle_gamma  93.741 
 
_shelx_F_squared_multiplier     1.000 
 
loop_ 
 _refln_index_h 
 _refln_index_k 
 _refln_index_l 
 _refln_F_squared_calc 
 _refln_F_squared_meas 
 _refln_F_squared_sigma 
 _refln_observed_status 
   1   0   0      172.49      171.84      2.42 o 
   2   0   0     1154.49     1225.81     20.69 o 
   3   0   0      713.32      805.82      9.39 o 
   4   0   0      185.70      222.31      7.52 o 
   5   0   0       14.48       15.36      7.57 o 
  -5   1   0        0.15        1.50      3.06 o 
  -4   1   0       48.09       72.47      5.77 o 
  -3   1   0        3.52        8.92      2.38 o 
  -2   1   0     2238.35     1945.44     21.28 o 
   1   1   0     2235.93     2036.15     13.40 o 
   2   1   0       44.84       78.07      2.98 o 
   3   1   0      127.33      130.12      4.40 o 
   4   1   0      164.39      201.81      6.52 o 
   5   1   0        3.14        4.72      3.84 o 
  -6   2   0       38.68       35.99      8.54 o 
  -5   2   0       11.60       12.57      4.69 o 
  -4   2   0       31.31       28.82      4.11 o 
  -3   2   0      271.15      351.19      6.77 o 
  -2   2   0      523.42      454.13     13.87 o 
   0   2   0       67.80       85.47      2.01 o 
   1   2   0      501.31      449.89     11.30 o 
   2   2   0        9.36        3.92      3.36 o 
   3   2   0       21.90       27.04      2.09 o 
   4   2   0       42.67       45.99      8.22 o 
   5   2   0        2.22        2.01      2.02 o 
  -5   3   0       45.77       48.65      7.45 o 
  -4   3   0       66.68       80.66      6.27 o 
  -3   3   0       54.79       66.60      4.05 o 
  -2   3   0       76.37      133.63     64.50 o 
  -1   3   0      173.34        1.60      2.56 o 
   0   3   0       31.30       35.70      2.88 o 
   1   3   0        0.06        0.17      0.90 o 
   2   3   0      370.24      375.63     17.45 o 
   3   3   0      313.86      313.38     11.02 o 
   4   3   0        4.21        2.64      2.13 o 
   5   3   0       23.23       -0.64      8.15 o 
  -5   4   0       31.70       33.79     18.10 o 
  -4   4   0        1.10        2.86      3.28 o 
  -3   4   0       82.88       64.26      5.09 o 
  -2   4   0      418.46      482.19     14.50 o 
  -1   4   0       52.15       64.26      5.12 o 
   0   4   0     1905.16     1836.68     21.27 o 
   1   4   0     1974.84     1830.71     18.94 o 
   2   4   0      103.48      110.95      8.31 o 
   3   4   0      533.36      595.17     30.42 o 
   4   4   0       24.46       38.99     11.51 o 
   5   4   0       18.04        1.28      9.27 o 
  -5   5   0        1.28       -2.40      5.08 o 
  -4   5   0        0.00        1.13      3.61 o 
  -3   5   0      150.08      185.33      5.99 o 
  -2   5   0      180.92      232.39     10.56 o 
  -1   5   0     2689.94     2599.90     51.53 o 
   0   5   0      298.08      310.55      7.53 o 
   1   5   0      165.85      165.21      4.41 o 
   2   5   0       74.80       80.56      8.31 o 
   3   5   0        6.37       14.86      7.83 o 
   4   5   0        8.56       17.90     16.78 o 
   5   5   0        8.46        0.32      9.11 o 
  -5   6   0       15.74       21.32      6.78 o 
  -4   6   0        0.08        2.97      4.13 o 
  -3   6   0        4.12        4.63      2.45 o 
  -2   6   0      139.27      118.64     13.43 o 
  -1   6   0       55.88       59.68      2.72 o 
   0   6   0      445.84      400.83      7.23 o 
   1   6   0       86.38       96.37      5.44 o 
   2   6   0      160.84      184.61      2.96 o 
   3   6   0      241.53      291.53     17.75 o 
   4   6   0       17.72       22.21     18.54 o 
   5   6   0        7.29       -0.64     15.66 o 
  -5   7   0        5.21       12.33      7.98 o 
  -4   7   0        3.48        2.48      2.87 o 
  -3   7   0       11.39       22.47      7.83 o 
  -2   7   0      382.78      336.91     14.56 o 
  -1   7   0      220.56      202.25      4.71 o 
   0   7   0      186.97      218.63     11.12 o 
   1   7   0      213.71      192.04     12.00 o 
   2   7   0      293.13      295.18      9.72 o 
   3   7   0      922.02      974.12     46.64 o 
   4   7   0       68.49       -0.16      8.15 o 
  -5   8   0        0.00       30.11     14.91 o 
  -4   8   0        2.13        6.78      7.60 o 
  -3   8   0       33.16       52.95      9.33 o 
  -2   8   0        4.97        5.91      9.91 o 
  -1   8   0      100.62      101.21      5.04 o 
   0   8   0       14.52       10.74      3.24 o 
   1   8   0      812.77      843.34     15.01 o 
   2   8   0      832.70      843.61     12.05 o 
   3   8   0        1.59       -5.11      8.15 o 
   4   8   0        6.84      -10.39     11.82 o 
  -5   9   0        0.13       -1.70     15.90 o 
  -4   9   0        0.03       -5.38      8.35 o 
  -3   9   0       88.39      100.46     11.98 o 
  -2   9   0        2.20        9.91      7.35 o 
  -1   9   0      637.90      711.82     12.93 o 
   0   9   0       22.95       31.13      6.02 o 
   1   9   0       19.86       21.27      5.85 o 
   2   9   0      701.70      795.93     11.63 o 
   3   9   0        7.29       19.33     10.87 o 
   4   9   0       11.42       67.11     29.56 o 
  -4  10   0       57.13       97.70     19.77 o 
  -3  10   0        0.47        2.23      7.11 o 
  -2  10   0       52.92       54.13      8.07 o 
  -1  10   0       39.66       41.13      4.72 o 
   0  10   0       21.56       12.36     12.78 o 
   1  10   0      317.22      365.81      9.24 o 
   2  10   0        4.60        6.21      3.52 o 
   3  10   0        7.73       10.71     17.74 o 
  -4  11   0        6.47       15.70     13.18 o 
  -3  11   0       32.82       35.48     11.50 o 
  -2  11   0        2.62       17.17      7.83 o 
  -1  11   0       25.23       20.36      4.53 o 
   0  11   0      278.93      326.03     11.21 o 
   1  11   0       29.38       23.44      4.91 o 
   2  11   0        1.67       -1.12      3.30 o 
   3  11   0       26.96       43.78     15.98 o 
  -4  12   0       20.18       41.88     24.53 o 
  -3  12   0       35.99       39.19     10.56 o 
  -2  12   0        5.52        5.55      7.69 o 
  -1  12   0       60.71       62.45      4.51 o 
   0  12   0       12.64       15.02      4.96 o 
   1  12   0        0.52       -1.94      3.78 o 
   2  12   0        1.53        6.24      4.81 o 
   3  12   0        3.33       13.26     22.05 o 
  -3  13   0        0.10       17.37     11.76 o 
  -2  13   0       30.71       34.48     15.98 o 
  -1  13   0        3.02        3.72      3.14 o 
   0  13   0       50.46       56.37      8.01 o 
   1  13   0       74.68       83.64     12.03 o 
   2  13   0        3.64        5.03      5.02 o 
  -3  14   0        3.59       20.51     13.06 o 
  -2  14   0        0.00        6.44      8.19 o 
  -1  14   0       40.72       61.75     13.34 o 
   0  14   0        2.31        9.86      5.70 o 
   1  14   0        6.94        8.88      5.67 o 
  -1  15   0       20.25       31.48     28.12 o 
   0  15   0        0.70        5.69      8.09 o 
   0 -15   1        0.07        4.63      5.81 o 
   1 -15   1        0.18       13.06      8.30 o 
   2 -15   1        8.84       21.72     12.31 o 
  -1 -14   1        6.18        2.95      4.05 o 
   0 -14   1       15.43       21.72      6.17 o 
   1 -14   1        3.04        6.94     10.78 o 
   2 -14   1        3.26        7.80      9.72 o 
   3 -14   1       39.67       53.56     12.99 o 
  -2 -13   1        8.28       13.65      5.68 o 
  -1 -13   1        8.57       14.63      6.89 o 
   0 -13   1        0.52       -1.30      4.27 o 
   1 -13   1        4.02       -0.80      6.07 o 
   2 -13   1       12.43       18.53     13.15 o 
   3 -13   1        4.66       16.09     11.49 o 
  -3 -12   1        0.07       -7.03     11.82 o 
  -2 -12   1       60.83       67.44      5.18 o 
  -1 -12   1       18.23       23.12      4.68 o 
   0 -12   1       88.23      106.23     19.34 o 
   1 -12   1        0.34        2.46      6.06 o 
   2 -12   1       18.76       36.60      8.81 o 
   3 -12   1        0.13      -10.11     10.11 o 
   4 -12   1        1.02       -1.92     17.42 o 
  -3 -11   1       34.52       73.83     26.05 o 
  -2 -11   1       20.61       16.09      4.33 o 
  -1 -11   1      271.77      309.38      9.85 o 
   0 -11   1       15.48       18.77      7.85 o 
   1 -11   1       52.02       53.48      8.73 o 
   2 -11   1      149.99      167.57     13.77 o 
   3 -11   1       21.35       20.94     13.44 o 
   4 -11   1        4.04       14.82      9.21 o 
  -4 -10   1        1.56      -25.57     25.57 o 
  -3 -10   1       63.77       71.28     15.66 o 
  -2 -10   1       29.65       21.49      4.05 o 
  -1 -10   1        0.89        3.58      2.88 o 
   0 -10   1       34.50       35.38     13.77 o 
   1 -10   1      227.00      262.06     42.06 o 
   2 -10   1        3.21        5.44      5.31 o 
   3 -10   1       31.19       47.42     10.72 o 
   4 -10   1      119.25      154.94     16.72 o 
   5 -10   1       17.18       32.44     16.30 o 
  -4  -9   1        0.00       11.66     13.26 o 
  -3  -9   1       50.99       79.11     14.54 o 
  -2  -9   1      536.72      561.27      8.70 o 
  -1  -9   1      116.91      128.57      6.64 o 
   0  -9   1      495.44      473.39     10.44 o 
   1  -9   1      110.94      125.36     13.75 o 
   2  -9   1        0.55        6.41      7.74 o 
   3  -9   1      244.82      289.11     13.67 o 
   4  -9   1       41.84       70.55     12.78 o 
   5  -9   1        4.82       17.61     10.39 o 
  -4  -8   1        1.42       19.33     13.58 o 
  -3  -8   1       50.61       52.90     18.70 o 
  -2  -8   1      391.95      379.66      6.16 o 
  -1  -8   1       24.09       31.86      2.89 o 
   0  -8   1       27.47       26.84      2.99 o 
   1  -8   1       23.99       25.91      5.49 o 
   2  -8   1        0.18       -5.85      5.85 o 
   3  -8   1        4.32        0.00      5.43 o 
   4  -8   1      106.91      120.81      5.95 o 
   5  -8   1       22.63       42.56     16.22 o 
  -5  -7   1       18.09       -1.28     11.51 o 
  -4  -7   1        6.25        0.00     11.66 o 
  -3  -7   1     2011.89     2158.51     55.18 o 
  -2  -7   1      142.79      163.13      4.35 o 
  -1  -7   1       36.98       40.39      3.06 o 
   0  -7   1     1967.27     1898.32     16.69 o 
   1  -7   1      651.90      626.19     17.61 o 
   2  -7   1       42.36       47.37      6.80 o 
   3  -7   1       81.92       64.23      4.26 o 
   4  -7   1        0.01       -0.38      3.27 o 
   5  -7   1        0.89       -0.57      8.98 o 
  -5  -6   1       23.02        0.80     10.23 o 
  -4  -6   1       38.55       31.16     19.02 o 
  -3  -6   1      549.47      587.41     23.21 o 
  -2  -6   1      927.14      988.12     25.03 o 
  -1  -6   1        2.53        6.24      2.15 o 
   0  -6   1      440.39      473.05      5.45 o 
   1  -6   1      129.23      113.84      3.82 o 
   2  -6   1       28.13       29.08     10.23 o 
   3  -6   1       51.22       48.06      5.38 o 
   4  -6   1        0.68        5.06      5.14 o 
   5  -6   1       93.16      101.77     33.82 o 
  -5  -5   1        0.28        0.00      8.31 o 
  -4  -5   1       70.40       56.74     12.79 o 
  -3  -5   1       58.20       54.82      9.27 o 
  -2  -5   1      179.45      172.08     14.23 o 
  -1  -5   1       84.76       82.21      4.56 o 
   0  -5   1       68.24       56.64      2.28 o 
   1  -5   1        0.32        1.41      2.32 o 
   2  -5   1       98.28      125.02      8.31 o 
   3  -5   1        2.76       -0.25      1.88 o 
   4  -5   1       22.77       17.53      4.61 o 
   5  -5   1       51.76       34.10     20.89 o 
  -5  -4   1       37.07       -0.96      9.27 o 
  -4  -4   1      130.24      160.65     15.51 o 
  -3  -4   1      565.17      572.53     27.55 o 
  -2  -4   1      296.74      299.27     11.20 o 
  -1  -4   1      437.49      480.17     12.84 o 
   0  -4   1       80.37       79.10      5.49 o 
   1  -4   1     1227.27     1131.36     25.01 o 
   2  -4   1     2445.12     2039.47     37.43 o 
   3  -4   1       47.78       43.57      4.73 o 
   4  -4   1        0.03       -0.73      3.33 o 
   5  -4   1       14.76       18.48      6.43 o 
  -5  -3   1        0.21       -0.64     13.26 o 
  -4  -3   1       17.97       33.87      5.19 o 
  -3  -3   1       68.18       74.48     13.43 o 
  -2  -3   1        2.39       -3.68      3.68 o 
  -1  -3   1        2.26       -0.17      0.48 o 
   0  -3   1     1140.07     1077.02     13.36 o 
   1  -3   1        3.71        9.59      2.88 o 
   2  -3   1       20.19       11.67      3.68 o 
   3  -3   1      299.25      352.08      9.16 o 
   4  -3   1       47.75       49.59      4.57 o 
   5  -3   1        0.01       -1.31      5.42 o 
  -5  -2   1       99.69      119.28      7.56 o 
  -4  -2   1      341.40      394.30      7.36 o 
  -3  -2   1        9.90        8.13      1.70 o 
  -2  -2   1        0.80       -0.68      0.97 o 
  -1  -2   1      141.93      142.09      1.20 o 
   1  -2   1     2928.59     2754.69     27.99 o 
   2  -2   1      602.21      614.38     16.20 o 
   3  -2   1       73.29       77.47      5.43 o 
   4  -2   1       16.35       19.29      3.94 o 
   5  -2   1       14.07        8.94      5.40 o 
  -5  -1   1       15.25       24.57      5.37 o 
  -4  -1   1      119.38      138.49      5.78 o 
  -3  -1   1      680.82      670.37      9.21 o 
  -2  -1   1      516.17      554.97      5.06 o 
  -1  -1   1       92.46       70.95      1.64 o 
   1  -1   1      549.11      451.11      7.96 o 
   2  -1   1        0.40       -1.12      2.08 o 
   3  -1   1      918.73      848.77     23.35 o 
   4  -1   1      328.59      399.86      8.89 o 
   5  -1   1        6.22        9.40      5.28 o 
  -5   0   1        6.17       11.82      4.98 o 
  -4   0   1      124.60      118.48      6.06 o 
  -3   0   1        4.55       -0.84      2.24 o 
  -2   0   1     2760.00     2529.28     32.40 o 
  -1   0   1     1405.88     1342.10     17.36 o 
   1   0   1     1984.54     1710.68     21.83 o 
   2   0   1       26.15       40.62      2.39 o 
   3   0   1      210.97      199.98      8.04 o 
   4   0   1      120.33      142.20      6.53 o 
   5   0   1      151.66      144.79      7.12 o 
  -6   1   1       21.76       37.08     10.59 o 
  -5   1   1       38.28       47.55      5.70 o 
  -4   1   1       54.75       78.65      5.41 o 
  -3   1   1      274.12      250.35      7.23 o 
  -2   1   1     2215.55     1942.94     49.23 o 
  -1   1   1     2187.56     2392.52     15.77 o 
   1   1   1      497.93      500.29      5.94 o 
   2   1   1      404.19      403.72     12.25 o 
   3   1   1        2.69        2.13      3.03 o 
   4   1   1       24.50       20.69      3.12 o 
   5   1   1       33.65       21.94     11.36 o 
  -6   2   1        2.24        5.41      9.03 o 
  -5   2   1       10.47       12.40      6.61 o 
  -4   2   1      401.20      429.55     20.95 o 
  -3   2   1       19.52       15.61      3.68 o 
  -2   2   1      133.22      176.06      5.20 o 
  -1   2   1    19612.92    25433.32    596.99 o 
   0   2   1     2166.79     1921.93     20.80 o 
   1   2   1      463.62      423.25      9.63 o 
   2   2   1     1249.34     1266.77     10.94 o 
   3   2   1      358.32      360.06      7.64 o 
   4   2   1        7.84        1.19      3.29 o 
   5   2   1        0.83        0.07      2.30 o 
  -6   3   1        9.07       23.31      7.93 o 
  -5   3   1        9.86       15.88      5.17 o 
  -4   3   1        1.69        0.83      3.46 o 
  -3   3   1      148.10      202.36      5.65 o 
  -2   3   1      348.87      432.42      6.93 o 
  -1   3   1     3215.19     3279.83     42.85 o 
   0   3   1      368.86      323.50      4.82 o 
   1   3   1       26.57       27.92      1.92 o 
   2   3   1       39.73       38.11      1.58 o 
   3   3   1       73.21       73.98      5.11 o 
   4   3   1        7.67        6.06      3.88 o 
   5   3   1       31.41       -0.16      8.15 o 
  -5   4   1        3.40        7.66      8.62 o 
  -4   4   1        5.49        4.05      3.22 o 
  -3   4   1       94.46      121.18      5.42 o 
  -2   4   1     1067.66     1104.73     11.28 o 
  -1   4   1       30.98       31.21      1.12 o 
   0   4   1      762.27      746.39     11.49 o 
   1   4   1     1500.67     1399.22     26.86 o 
   2   4   1      551.31      567.70      9.91 o 
   3   4   1      211.14      234.27     22.71 o 
   4   4   1       45.03       44.75     19.66 o 
   5   4   1       10.73       -0.96     15.34 o 
  -5   5   1       10.83       15.84      9.04 o 
  -4   5   1        9.79       10.72      4.85 o 
  -3   5   1      295.07      333.91     10.00 o 
  -2   5   1      842.71      890.76     21.18 o 
  -1   5   1        0.99        0.23      1.08 o 
   0   5   1       89.18       71.02      2.79 o 
   1   5   1      136.54      140.54      3.49 o 
   2   5   1      290.41      295.07      6.96 o 
   3   5   1       18.57       37.71      9.91 o 
   4   5   1        0.06        6.39     15.18 o 
   5   5   1       17.23       -0.96     15.18 o 
  -5   6   1       48.02       54.63      7.87 o 
  -4   6   1        0.41        0.89      2.91 o 
  -3   6   1       83.92       97.66     10.71 o 
  -2   6   1      188.38      212.70     11.35 o 
  -1   6   1      222.77      189.83      5.60 o 
   0   6   1       25.92       25.33      4.18 o 
   1   6   1      121.46      125.59      4.20 o 
   2   6   1      382.75      419.75     21.36 o 
   3   6   1       15.64       24.93     10.07 o 
   4   6   1       20.09        1.28      8.79 o 
   5   6   1        0.97        0.00      8.95 o 
  -5   7   1        0.85        7.44      6.99 o 
  -4   7   1       47.99       66.58     10.63 o 
  -3   7   1       32.95       49.06     15.82 o 
  -2   7   1       28.63       56.41     13.42 o 
  -1   7   1        2.69        3.83      1.99 o 
   0   7   1       10.26       10.08      3.18 o 
   1   7   1        0.16       -3.28      3.28 o 
   2   7   1       99.63       88.91      4.96 o 
   3   7   1        1.92        9.27     14.38 o 
   4   7   1       39.59       49.38     16.14 o 
  -5   8   1        0.11        8.34      9.84 o 
  -4   8   1       79.84       70.69     11.82 o 
  -3   8   1        8.10        5.43     12.14 o 
  -2   8   1        1.22        8.79      6.87 o 
  -1   8   1       91.64      101.50      5.43 o 
   0   8   1      103.92       87.89      5.76 o 
   1   8   1      401.25      416.08     10.12 o 
   2   8   1      112.14      120.56      7.14 o 
   3   8   1        0.15       -3.83      8.63 o 
   4   8   1       10.96       44.74     24.61 o 
  -5   9   1        1.93        5.77      9.69 o 
  -4   9   1        0.30       -5.73     19.17 o 
  -3   9   1      151.09      190.24     16.79 o 
  -2   9   1       22.03       37.55      9.59 o 
  -1   9   1      405.05      444.80     12.08 o 
   0   9   1       70.41       79.10      5.83 o 
   1   9   1       26.29       36.02      5.10 o 
   2   9   1     1680.05     1850.63     29.52 o 
   3   9   1       48.40       91.09     25.41 o 
   4   9   1        0.08       -2.08     11.18 o 
  -4  10   1       17.83       42.59     40.59 o 
  -3  10   1       61.32       53.27      9.80 o 
  -2  10   1       29.72       27.01     15.82 o 
  -1  10   1       76.64       60.98     10.63 o 
   0  10   1        0.39        1.66      5.59 o 
   1  10   1     1264.99     1364.81     24.87 o 
   2  10   1        2.41        1.01      2.50 o 
   3  10   1        0.13      -11.03     11.03 o 
  -4  11   1       16.37       19.19     13.58 o 
  -3  11   1       14.12        1.62      7.42 o 
  -2  11   1       55.98       70.32     13.42 o 
  -1  11   1       17.28       21.51      5.46 o 
   0  11   1      141.72      145.74      9.48 o 
   1  11   1      191.79      212.24     51.88 o 
   2  11   1        7.70       12.82      3.92 o 
   3  11   1        1.82        2.56     15.98 o 
  -4  12   1        0.03       17.41     10.61 o 
  -3  12   1        0.01       15.65      9.14 o 
  -2  12   1       68.63       79.43     15.50 o 
  -1  12   1        0.92        1.48      4.71 o 
   0  12   1        2.23        6.83      7.25 o 
   1  12   1        2.44        4.62      4.47 o 
   2  12   1        3.56       15.52      5.77 o 
  -3  13   1        2.17        0.28     14.06 o 
  -2  13   1        0.33        0.43      8.10 o 
  -1  13   1        5.60       -1.91      3.84 o 
   0  13   1       11.66       15.30      5.51 o 
   1  13   1        0.84       -0.36      5.85 o 
   2  13   1       14.74       21.43      6.82 o 
  -2  14   1        0.02       10.04     10.63 o 
  -1  14   1       42.58       41.27      9.03 o 
   0  14   1        8.12       12.50      6.91 o 
   1  14   1        2.29       16.37      9.14 o 
  -1 -15   2        1.82       -0.89      5.37 o 
   0 -15   2       58.59       45.72     13.75 o 
   1 -15   2       14.19       15.09     15.74 o 
   2 -15   2       27.11       50.61     24.85 o 
  -2 -14   2       32.37       57.21     25.09 o 
  -1 -14   2        0.61        2.70      4.90 o 
   0 -14   2        0.28        6.27      5.70 o 
   1 -14   2        0.59        5.98     10.33 o 
   2 -14   2        4.46       -4.13      8.93 o 
   3 -14   2       13.44       57.21     18.22 o 
  -2 -13   2        0.01        0.87      2.78 o 
  -1 -13   2        5.48       10.27      4.62 o 
   0 -13   2        8.02        2.92      3.77 o 
   1 -13   2       26.86       30.11      7.74 o 
   2 -13   2       40.39       54.55     12.24 o 
   3 -13   2       11.97      -24.45     24.45 o 
  -3 -12   2        4.42        4.63     17.58 o 
  -2 -12   2        0.36       -1.43      3.31 o 
  -1 -12   2       16.75       13.98      9.66 o 
   0 -12   2        0.07       -0.08      3.79 o 
   1 -12   2       15.62       12.22      7.35 o 
   2 -12   2      121.55      174.54     12.77 o 
   3 -12   2       18.56       17.76     10.57 o 
   4 -12   2        1.85       10.23     12.94 o 
  -3 -11   2        4.97        3.99     10.07 o 
  -2 -11   2       86.23      104.90      5.87 o 
  -1 -11   2      201.84      213.62     16.77 o 
   0 -11   2       51.34       44.56     14.73 o 
   1 -11   2       10.38        4.87      5.67 o 
   2 -11   2       11.62        1.22      5.42 o 
   3 -11   2        8.02       12.22      9.19 o 
   4 -11   2       15.22       21.25     13.58 o 
  -4 -10   2        2.96       15.34     14.06 o 
  -3 -10   2       19.00       28.92     12.62 o 
  -2 -10   2        0.20        0.36      2.06 o 
  -1 -10   2        5.94        3.69      2.75 o 
   0 -10   2      299.73      313.49      7.30 o 
   1 -10   2       39.09       47.62      9.83 o 
   2 -10   2       18.46        9.92      5.82 o 
   3 -10   2       31.05       29.40     11.67 o 
   4 -10   2        0.52       -7.52      7.57 o 
   5 -10   2        1.73       20.61     14.70 o 
  -4  -9   2        0.50        3.52     10.71 o 
  -3  -9   2       73.65       78.15     22.06 o 
  -2  -9   2      354.93      387.46      6.42 o 
  -1  -9   2      113.56      132.93      7.11 o 
   0  -9   2        0.78        2.86      2.18 o 
   1  -9   2      255.47      285.35      7.61 o 
   2  -9   2       14.77       12.94      6.06 o 
   3  -9   2        0.01       -4.58      5.70 o 
   4  -9   2       46.27       40.30      3.76 o 
   5  -9   2        0.04       23.17     13.90 o 
  -4  -8   2        9.23       -0.80     14.06 o 
  -3  -8   2      252.50      308.64     30.70 o 
  -2  -8   2      165.87      221.62      3.78 o 
  -1  -8   2       91.41      104.69      4.24 o 
   0  -8   2     1075.61     1222.05     14.31 o 
   1  -8   2      300.38      311.76     10.24 o 
   2  -8   2      106.17      100.03      3.33 o 
   3  -8   2      255.76      351.84      7.52 o 
   4  -8   2        4.31        3.78      4.34 o 
   5  -8   2        1.71       -0.15      4.37 o 
  -5  -7   2        4.28       -0.64     10.23 o 
  -4  -7   2       36.36       -0.80      8.47 o 
  -3  -7   2      163.19      176.02     16.15 o 
  -2  -7   2        0.09       -0.76      1.95 o 
  -1  -7   2      120.08      117.20      3.59 o 
   0  -7   2     1826.86     1709.01     17.48 o 
   1  -7   2      173.63      158.89      6.40 o 
   2  -7   2      306.33      350.41     14.56 o 
   3  -7   2       84.31      114.44     17.90 o 
   4  -7   2       20.76       24.36      4.09 o 
   5  -7   2       42.25       63.19     12.38 o 
  -5  -6   2        0.93        0.32     14.86 o 
  -4  -6   2        0.01        0.16      7.35 o 
  -3  -6   2      567.88      652.32     24.66 o 
  -2  -6   2        0.44        6.83      3.72 o 
  -1  -6   2        7.66        3.00      1.32 o 
   0  -6   2        1.51        8.69      2.05 o 
   1  -6   2       31.06       41.54      5.67 o 
   2  -6   2      154.31      149.67      9.43 o 
   3  -6   2        9.30       20.29      7.19 o 
   4  -6   2       47.35       46.28      7.05 o 
   5  -6   2        5.29        7.06      6.16 o 
  -5  -5   2        4.61       -0.80     14.38 o 
  -4  -5   2      286.98      384.95     22.71 o 
  -3  -5   2      181.85      205.79     14.23 o 
  -2  -5   2      535.60      531.22     12.89 o 
  -1  -5   2      674.34      769.32      8.05 o 
   0  -5   2       81.00       73.42      8.25 o 
   1  -5   2      865.93      758.92     16.07 o 
   2  -5   2        4.98        5.59      6.71 o 
   3  -5   2        5.62        8.15      5.59 o 
   4  -5   2       20.17       18.24      4.61 o 
   5  -5   2      143.00      158.59     17.79 o 
  -5  -4   2       20.54        0.48     13.58 o 
  -4  -4   2      215.25      260.63     18.87 o 
  -3  -4   2      252.01      301.99     22.39 o 
  -2  -4   2       13.37       11.11      3.39 o 
  -1  -4   2      687.39      650.24      5.45 o 
   0  -4   2     1615.72     1332.24     10.63 o 
   1  -4   2      102.66      109.41      5.36 o 
   2  -4   2      414.95      408.73     12.01 o 
   3  -4   2      171.51      173.97     10.07 o 
   4  -4   2        0.76        0.55      3.60 o 
   5  -4   2        0.44       -2.22      5.15 o 
  -5  -3   2       89.23      139.37     28.45 o 
  -4  -3   2       29.32       22.63      5.55 o 
  -3  -3   2       12.59       11.71      1.67 o 
  -2  -3   2      918.92      810.19      8.03 o 
  -1  -3   2     3301.91     3132.70     33.75 o 
   0  -3   2      569.42      432.21      5.48 o 
   1  -3   2     7491.69     7346.93     86.81 o 
   2  -3   2      262.23      312.10      6.68 o 
   3  -3   2      140.96      178.11     13.59 o 
   4  -3   2       21.74       24.87      7.74 o 
   5  -3   2        1.75       -0.39      3.53 o 
  -5  -2   2      114.66      135.98      6.82 o 
  -4  -2   2       96.98      108.95      4.82 o 
  -3  -2   2       53.27       49.14      2.72 o 
  -2  -2   2     2040.09     2130.08     19.51 o 
  -1  -2   2     2115.65     1924.42     12.82 o 
   0  -2   2      606.77      562.85      6.05 o 
   1  -2   2     1011.41      837.34     10.78 o 
   2  -2   2        0.10       -1.82      2.40 o 
   3  -2   2       10.23       15.82      7.03 o 
   4  -2   2      107.10      128.35     11.19 o 
   5  -2   2        1.57        4.71      4.49 o 
  -5  -1   2        9.55       19.97      4.15 o 
  -4  -1   2      386.85      474.53      9.55 o 
  -3  -1   2      126.79      134.57      5.60 o 
  -2  -1   2      473.20      457.45      9.25 o 
  -1  -1   2       54.11       47.82      3.21 o 
   1  -1   2      262.80      228.05      4.58 o 
   2  -1   2      411.27      462.57      6.85 o 
   3  -1   2      606.58      686.66     15.06 o 
   4  -1   2        0.69        3.98      4.39 o 
   5  -1   2        2.19        3.66      4.06 o 
  -6   0   2       19.66       32.21      9.85 o 
  -5   0   2       26.68       29.59      4.24 o 
  -4   0   2        2.49        4.98      3.00 o 
  -3   0   2      123.45      136.07      5.85 o 
  -2   0   2      168.23      165.85      3.13 o 
  -1   0   2     1013.48     1001.10      7.36 o 
   0   0   2     2602.39     2577.47     23.59 o 
   1   0   2     1950.90     1824.77     19.52 o 
   2   0   2      356.77      316.41      5.65 o 
   3   0   2       89.15      107.74      5.59 o 
   4   0   2       12.97       17.30      5.46 o 
   5   0   2      151.36      184.92     14.47 o 
  -6   1   2        3.32       12.07      6.04 o 
  -5   1   2        3.53        6.71      4.13 o 
  -4   1   2       98.43       89.14      6.20 o 
  -3   1   2        0.14        2.88      2.26 o 
  -2   1   2      109.27       91.24      2.70 o 
  -1   1   2    11017.42    11445.83    148.09 o 
   0   1   2      662.14      644.92     10.32 o 
   1   1   2      429.07      405.58      5.47 o 
   2   1   2     1728.63     1719.18     34.37 o 
   3   1   2       32.00       28.06      3.84 o 
   4   1   2        1.71        3.27      4.10 o 
   5   1   2       32.88       -0.16      2.61 o 
  -6   2   2        5.20       15.59      6.69 o 
  -5   2   2       10.72       11.11      4.61 o 
  -4   2   2        0.00       -2.96      3.04 o 
  -3   2   2        1.03        1.18      3.26 o 
  -2   2   2        9.66       15.50      1.61 o 
  -1   2   2     6429.71     6230.89     72.22 o 
   0   2   2      476.49      419.08      6.43 o 
   1   2   2      156.47      145.93      3.04 o 
   2   2   2      168.65      190.66      5.76 o 
   3   2   2       39.20       38.24      3.21 o 
   4   2   2       54.65       27.53     26.05 o 
   5   2   2        2.11       -0.56      2.92 o 
  -6   3   2       23.86       37.38     11.71 o 
  -5   3   2        0.51        5.33      6.16 o 
  -4   3   2      226.87      233.59      7.71 o 
  -3   3   2      104.90       94.97      4.14 o 
  -2   3   2     3097.62     3461.59     39.10 o 
  -1   3   2     1680.88     1578.33     20.53 o 
   0   3   2        3.80        5.14      2.80 o 
   1   3   2       49.10       35.79      6.87 o 
   2   3   2        9.52        3.52      1.81 o 
   3   3   2        0.01        0.82      2.04 o 
   4   3   2       11.60        2.86      1.58 o 
   5   3   2       28.31        0.16     13.42 o 
  -5   4   2        1.18        6.96      6.63 o 
  -4   4   2       19.25       27.56      6.87 o 
  -3   4   2       49.70       63.06      4.37 o 
  -2   4   2     3152.70     3152.52     65.46 o 
  -1   4   2      598.32      515.11     19.01 o 
   0   4   2      208.49      196.54      4.52 o 
   1   4   2      544.60      515.28     13.62 o 
   2   4   2      788.65      752.84      9.62 o 
   3   4   2        0.46       -0.85      1.54 o 
   4   4   2       30.10       26.53     11.98 o 
   5   4   2        0.15       -0.32      9.11 o 
  -5   5   2        4.90        8.14      5.04 o 
  -4   5   2        6.71        5.20      4.25 o 
  -3   5   2       11.46       25.41      7.19 o 
  -2   5   2      388.51      415.26     20.01 o 
  -1   5   2     2255.62     2235.94     31.22 o 
   0   5   2      160.30      153.33      6.72 o 
   1   5   2      361.59      392.61      6.11 o 
   2   5   2        5.18        9.47      2.25 o 
   3   5   2        1.91        0.82      1.11 o 
   4   5   2      136.57      205.73     20.78 o 
   5   5   2        0.69        3.52     11.98 o 
  -5   6   2        4.15       -1.22      2.75 o 
  -4   6   2        6.51        4.47     11.82 o 
  -3   6   2        3.39       11.19     11.03 o 
  -2   6   2       18.17       23.33     10.55 o 
  -1   6   2       10.08        8.19      2.61 o 
   0   6   2       15.11       14.81      2.47 o 
   1   6   2      132.77      137.28      4.57 o 
   2   6   2       36.77       34.57      3.28 o 
   3   6   2        0.81        1.18      1.43 o 
   4   6   2       26.31        0.00     12.14 o 
  -5   7   2        0.74        6.61      7.75 o 
  -4   7   2        1.64       17.74     15.50 o 
  -3   7   2      389.79      496.66     30.88 o 
  -2   7   2       25.92       24.13      7.67 o 
  -1   7   2       36.52       42.06     10.31 o 
   0   7   2       63.97       59.00      3.82 o 
   1   7   2       71.03       65.79      4.96 o 
   2   7   2        6.03        6.56      2.25 o 
   3   7   2       17.49       21.09     11.19 o 
   4   7   2       33.41       60.72     17.58 o 
  -5   8   2        0.48       23.93     15.34 o 
  -4   8   2       30.63       45.86     12.94 o 
  -3   8   2       17.48       36.27     16.78 o 
  -2   8   2        0.42        6.07      7.03 o 
  -1   8   2      262.94      255.57      7.36 o 
   0   8   2      156.59      159.46      8.23 o 
   1   8   2       23.42       12.55      7.40 o 
   2   8   2      265.53      232.48      9.53 o 
   3   8   2        9.80       29.40     20.29 o 
   4   8   2       13.75       21.41     14.86 o 
  -5   9   2        0.83       16.52     11.97 o 
  -4   9   2       23.21       28.31      9.47 o 
  -3   9   2       29.88       31.32     11.03 o 
  -2   9   2       27.25       30.04      9.91 o 
  -1   9   2        8.95        4.17      4.07 o 
   0   9   2       21.35       13.81      4.40 o 
   1   9   2       31.54       38.15      8.14 o 
   2   9   2        2.54        7.20      5.39 o 
   3   9   2        2.15        0.48      8.31 o 
  -4  10   2        6.40       14.49      8.97 o 
  -3  10   2       20.28       19.49     11.51 o 
  -2  10   2        0.13        5.43     13.10 o 
  -1  10   2       99.59      101.28      7.58 o 
   0  10   2      321.43      330.72     12.09 o 
   1  10   2       86.84      101.68      9.02 o 
   2  10   2        2.46       11.78      5.67 o 
   3  10   2       11.85       53.53     25.41 o 
  -4  11   2        1.76       19.25     12.40 o 
  -3  11   2       10.18       15.98     19.33 o 
  -2  11   2      168.32      206.71     19.02 o 
  -1  11   2        0.49        2.28      4.36 o 
   0  11   2       29.50       35.49      7.09 o 
   1  11   2      609.26      676.04     44.18 o 
   2  11   2        0.01        1.39      5.62 o 
   3  11   2        0.27        7.51     12.14 o 
  -3  12   2        0.12        9.27     11.98 o 
  -2  12   2        8.85       12.14     11.03 o 
  -1  12   2       23.07       21.49      4.47 o 
   0  12   2       75.53       91.36     25.01 o 
   1  12   2       30.56       26.46      7.79 o 
   2  12   2       58.16       63.41      8.40 o 
  -3  13   2        1.65       -2.06      8.11 o 
  -2  13   2        7.55       29.72     22.21 o 
  -1  13   2       60.72       65.81      7.59 o 
   0  13   2       31.26       33.00      7.14 o 
   1  13   2       11.29        8.31      6.25 o 
  -2  14   2       10.45       17.30     10.03 o 
  -1  14   2        6.89        5.75     16.14 o 
   0  14   2        0.61        2.81      4.66 o 
   1 -16   3        0.83       -9.15      9.15 o 
  -1 -15   3        1.60        6.14      4.98 o 
   0 -15   3       32.59       12.10     12.30 o 
   1 -15   3        6.18        5.39     11.24 o 
   2 -15   3       11.02       21.40     12.07 o 
  -2 -14   3       32.86       29.60      7.60 o 
  -1 -14   3        5.20        1.63      4.69 o 
   0 -14   3       14.92       11.25      5.05 o 
   1 -14   3       31.29       24.41     18.78 o 
   2 -14   3        7.14        0.80      7.57 o 
  -3 -13   3        8.50       -2.56     17.26 o 
  -2 -13   3       16.97       13.46      4.49 o 
  -1 -13   3      138.02      137.54      9.14 o 
   0 -13   3       35.11       33.79     15.61 o 
   1 -13   3       16.51       20.43      7.12 o 
   2 -13   3       11.13       21.49      8.25 o 
   3 -13   3       23.88       38.03     15.50 o 
  -3 -12   3        0.50        2.88     10.39 o 
  -2 -12   3        3.93        6.00      3.76 o 
  -1 -12   3       17.93       15.25      8.61 o 
   0 -12   3        3.43        6.61      3.78 o 
   1 -12   3        4.31       11.20      7.23 o 
   2 -12   3       78.40       81.98     13.59 o 
   3 -12   3        3.57       25.25     13.10 o 
   4 -12   3       25.15       56.73     17.90 o 
  -4 -11   3       23.73       -3.04     12.14 o 
  -3 -11   3        5.70        5.27     10.39 o 
  -2 -11   3        1.86        1.43      2.62 o 
  -1 -11   3        0.54        2.24      3.07 o 
   0 -11   3      111.04       98.86     29.49 o 
   1 -11   3       16.99       12.97      4.09 o 
   2 -11   3       16.90       14.94      3.00 o 
   3 -11   3       31.60       49.82      9.82 o 
  -4 -10   3       67.69       -3.04     18.22 o 
  -3 -10   3        6.95        0.00     10.39 o 
  -2 -10   3       49.66       51.27     14.23 o 
  -1 -10   3        5.18        2.55      2.23 o 
   0 -10   3      205.94      204.46      8.62 o 
   1 -10   3       84.05       80.06      6.14 o 
   2 -10   3       29.84       24.19     15.18 o 
   3 -10   3        0.33        2.51      1.56 o 
   4 -10   3        0.01        0.38      3.55 o 
   5 -10   3       19.42       22.53     11.03 o 
  -4  -9   3       53.84      104.20     29.56 o 
  -3  -9   3      105.63      121.00     24.30 o 
  -2  -9   3      114.91      114.84      9.59 o 
  -1  -9   3       73.68       67.08      3.46 o 
   0  -9   3       46.00       47.31      5.14 o 
   1  -9   3      195.90      221.31      7.72 o 
   2  -9   3       42.79       29.53     12.78 o 
   3  -9   3       16.79        4.27      7.67 o 
   4  -9   3       12.39       10.77      4.70 o 
   5  -9   3       20.13       27.64     14.06 o 
  -4  -8   3        7.47       -0.80      8.79 o 
  -3  -8   3       23.93       31.64     10.87 o 
  -2  -8   3        0.00        1.68      1.32 o 
  -1  -8   3        1.46        2.59      2.46 o 
   0  -8   3      272.27      270.04      8.11 o 
   1  -8   3       25.38       17.96      3.53 o 
   2  -8   3        2.87        1.51      2.40 o 
   4  -8   3       58.09       81.99      8.79 o 
   5  -8   3       65.25       79.52     11.85 o 
  -5  -7   3        1.84       -1.44     16.62 o 
  -4  -7   3       97.82      110.44     17.26 o 
  -3  -7   3      394.29      377.45     20.32 o 
  -2  -7   3       12.45       17.16      1.32 o 
  -1  -7   3       29.36       20.14      7.08 o 
   0  -7   3     2243.02     2404.78     23.36 o 
   1  -7   3       41.73       42.89      2.94 o 
   2  -7   3       19.13       22.05      6.55 o 
   3  -7   3        3.40       -2.40      6.07 o 
   4  -7   3        0.19        2.14      3.76 o 
   5  -7   3        0.44       -4.07      6.42 o 
  -5  -6   3        1.33       -0.32     14.06 o 
  -4  -6   3      305.91      372.81     23.03 o 
  -3  -6   3        0.24        9.27      7.35 o 
  -2  -6   3      222.67      222.21      7.80 o 
  -1  -6   3     2831.57     3151.55     31.91 o 
   0  -6   3       91.37       79.57      6.25 o 
   1  -6   3      220.63      211.64      7.52 o 
   2  -6   3     1069.00     1230.02     35.49 o 
   3  -6   3       16.99       18.22      7.35 o 
   4  -6   3       44.33       56.41     10.87 o 
   5  -6   3      119.05      156.77     13.82 o 
  -5  -5   3       15.80        0.48     13.90 o 
  -4  -5   3      226.21      282.23     20.15 o 
  -3  -5   3        2.82        1.63      3.90 o 
  -2  -5   3      308.62      386.98      5.35 o 
  -1  -5   3       58.61       61.90      4.08 o 
   0  -5   3       25.68       34.54      4.03 o 
   1  -5   3       65.75       43.34      7.19 o 
   2  -5   3        7.99       16.30      5.27 o 
   3  -5   3      230.36      243.42     18.71 o 
   4  -5   3       76.48       94.46     17.74 o 
   5  -5   3        4.49        7.47      6.49 o 
  -5  -4   3       35.58        0.16     11.99 o 
  -4  -4   3      332.68      404.86     21.27 o 
  -3  -4   3        1.51        2.49      3.72 o 
  -2  -4   3      192.16      234.12      4.05 o 
  -1  -4   3     5074.21     4791.51     37.33 o 
   0  -4   3       42.94       27.58      2.06 o 
   1  -4   3        0.29       -1.04      2.16 o 
   2  -4   3      241.76      216.90      7.55 o 
   3  -4   3      113.94      123.73     14.07 o 
   4  -4   3        0.51        1.12      5.27 o 
   5  -4   3        1.85        0.30      3.82 o 
  -5  -3   3       89.65       95.78      4.29 o 
  -4  -3   3        0.00        0.98      2.68 o 
  -3  -3   3       14.44       18.49      2.52 o 
  -2  -3   3      141.26      105.89      2.81 o 
  -1  -3   3     1238.46     1148.15     15.45 o 
   0  -3   3      423.54      385.66      9.39 o 
   1  -3   3       37.49       33.86      3.36 o 
   2  -3   3       36.41       32.95      4.02 o 
   3  -3   3      590.56      604.37     22.75 o 
   4  -3   3      258.32      280.51     13.91 o 
   5  -3   3        1.12       -1.40      4.12 o 
  -5  -2   3       22.77       30.59      4.31 o 
  -4  -2   3      222.92      279.20      7.34 o 
  -3  -2   3       25.17       18.42      3.06 o 
  -2  -2   3      150.86      132.24      3.06 o 
  -1  -2   3      324.60      276.80      3.14 o 
   0  -2   3      140.06      127.17      3.20 o 
   1  -2   3      491.65      435.24      9.87 o 
   2  -2   3       20.60       27.82      4.58 o 
   3  -2   3       43.17       38.34      7.03 o 
   4  -2   3        7.88        6.55      5.27 o 
   5  -2   3        0.01       -4.40      4.40 o 
  -6  -1   3        2.04        0.96     14.22 o 
  -5  -1   3       68.68       83.72      8.00 o 
  -4  -1   3       21.09       39.86      5.33 o 
  -3  -1   3       24.66       20.28      3.89 o 
  -2  -1   3      344.79      408.79      7.91 o 
  -1  -1   3       27.92       41.49      2.07 o 
   0  -1   3       77.27       71.63      5.20 o 
   1  -1   3      174.76      193.73      4.13 o 
   2  -1   3     1153.39     1076.66     14.81 o 
   3  -1   3      217.92      220.47      8.40 o 
   4  -1   3       38.61       37.64      7.00 o 
   5  -1   3       10.05        5.64      4.72 o 
  -6   0   3       48.07       66.28     21.52 o 
  -5   0   3        7.46        7.21      3.61 o 
  -4   0   3        1.09        4.30      4.63 o 
  -3   0   3        0.82        0.01      2.23 o 
  -2   0   3        4.96        5.59      1.66 o 
  -1   0   3      182.99      148.22      3.70 o 
   0   0   3     1384.70     1275.34     13.43 o 
   1   0   3      149.89      116.35      6.64 o 
   2   0   3        6.37        5.11      4.39 o 
   3   0   3       62.62       49.35     10.63 o 
   4   0   3      184.75      213.47     17.51 o 
   5   0   3        1.46        7.15      7.22 o 
  -6   1   3        1.78        4.95      5.30 o 
  -5   1   3       20.74       22.14      7.29 o 
  -4   1   3      531.43      580.20     17.61 o 
  -3   1   3      356.28      369.46      7.76 o 
  -2   1   3        0.83        2.11      1.46 o 
  -1   1   3     7698.29     7713.09    100.20 o 
   0   1   3      757.66      682.61     22.54 o 
   1   1   3     1831.02     1675.48     18.61 o 
   2   1   3      622.42      709.36      9.90 o 
   3   1   3       30.52       49.64      5.03 o 
   4   1   3        0.55       -1.02      6.71 o 
   5   1   3       89.77       88.34     23.86 o 
  -6   2   3        3.84        7.21      5.61 o 
  -5   2   3        3.38        5.48      3.92 o 
  -4   2   3       87.88      100.41      6.30 o 
  -3   2   3       60.48       59.40      3.45 o 
  -2   2   3      260.58      272.81      8.20 o 
  -1   2   3     8314.36     8372.11    100.88 o 
   0   2   3     1119.90      938.63     13.91 o 
   1   2   3      897.55      861.42     28.21 o 
   2   2   3     1323.93     1271.17     16.43 o 
   3   2   3       48.28       43.58      3.46 o 
   4   2   3      144.92      125.23      7.35 o 
   5   2   3       69.37       -1.33      4.70 o 
  -5   3   3       48.82       41.99      6.92 o 
  -4   3   3      187.94      216.15      9.83 o 
  -3   3   3      459.53      493.79      9.57 o 
  -2   3   3       66.60       76.81      3.60 o 
  -1   3   3      444.08      433.91      9.06 o 
   0   3   3     1062.77      975.93     13.30 o 
   1   3   3     1110.43     1063.00     14.55 o 
   2   3   3       64.60       83.75      4.40 o 
   3   3   3      144.46      171.46      5.98 o 
   4   3   3       33.83       56.84     11.67 o 
   5   3   3       16.21        0.48      9.59 o 
  -5   4   3        2.47        6.81      4.40 o 
  -4   4   3        1.55       -2.08      5.19 o 
  -3   4   3       10.78       31.32     11.35 o 
  -2   4   3     1217.56     1148.48     17.55 o 
  -1   4   3      236.84      209.29      6.33 o 
   0   4   3      352.80      374.70      7.08 o 
   1   4   3        0.79        0.24      1.47 o 
   2   4   3      216.48      237.52      6.50 o 
   3   4   3       64.46       55.49      4.96 o 
   4   4   3       43.58       21.06      7.11 o 
   5   4   3        0.70        0.96     10.71 o 
  -5   5   3        4.62        9.32      3.91 o 
  -4   5   3        3.44        3.83     10.87 o 
  -3   5   3        2.12        2.56      8.95 o 
  -2   5   3      265.81      279.35      9.23 o 
  -1   5   3     1201.52     1187.78     19.78 o 
   0   5   3      120.28      143.54      5.03 o 
   1   5   3       51.17       54.02      7.11 o 
   2   5   3       95.95      100.94      4.80 o 
   3   5   3       45.09       48.37      4.47 o 
   4   5   3       54.90        0.32     13.42 o 
  -5   6   3       13.34       24.80     13.42 o 
  -4   6   3       10.62       17.10     14.70 o 
  -3   6   3      178.59      223.36     23.18 o 
  -2   6   3        0.02        1.68      3.73 o 
  -1   6   3       13.57       16.69      3.95 o 
   0   6   3      426.35      418.66      9.06 o 
   1   6   3       79.53       88.49      6.31 o 
   2   6   3       32.30       40.90      4.22 o 
   3   6   3        1.69        5.01      3.08 o 
   4   6   3       10.62        0.32      9.11 o 
  -5   7   3        0.42       -1.61     13.66 o 
  -4   7   3       13.42       33.88     18.22 o 
  -3   7   3      105.57      162.88     23.18 o 
  -2   7   3      105.21      110.78     11.67 o 
  -1   7   3      292.42      304.88      6.97 o 
   0   7   3       12.33       12.54      3.62 o 
   1   7   3       18.72       17.92      3.47 o 
   2   7   3        0.09        1.09      2.23 o 
   3   7   3      117.90      161.38      4.44 o 
   4   7   3       28.62       45.86     17.26 o 
  -5   8   3        0.78        5.63      7.95 o 
  -4   8   3       33.32       47.30     13.58 o 
  -3   8   3        0.22        3.20      7.67 o 
  -2   8   3       63.17       61.37     11.35 o 
  -1   8   3       10.56        8.44      3.96 o 
   0   8   3       27.96       31.80      4.71 o 
   1   8   3        9.49       10.12      4.42 o 
   2   8   3      169.85      176.79      9.07 o 
   3   8   3       86.96      102.44     16.46 o 
   4   8   3       11.59        4.31     19.49 o 
  -4   9   3       86.74        0.16      8.15 o 
  -3   9   3       85.70       91.10     15.02 o 
  -2   9   3        7.02        8.15      8.31 o 
  -1   9   3        3.86        2.99      3.67 o 
   0   9   3       58.40       54.90      9.67 o 
   1   9   3        1.09       -1.66      3.90 o 
   2   9   3       54.98       50.97      6.87 o 
   3   9   3       10.23       18.19     13.50 o 
  -4  10   3        0.40        0.00      7.83 o 
  -3  10   3        7.43        5.43      9.91 o 
  -2  10   3       96.29       28.93     17.74 o 
  -1  10   3        2.36        0.80      3.66 o 
   0  10   3       39.19       42.98      7.18 o 
   1  10   3      429.54      472.24     21.60 o 
   2  10   3       18.42       20.56      8.63 o 
   3  10   3       10.53       23.17     14.22 o 
  -4  11   3        0.22        0.00      9.11 o 
  -3  11   3        2.74       -6.23     17.58 o 
  -2  11   3       26.72       26.53     11.98 o 
  -1  11   3       45.83       32.68     11.99 o 
   0  11   3       45.56       55.14     12.78 o 
   1  11   3        9.07        9.10      6.67 o 
   2  11   3       15.16       11.00      7.26 o 
  -3  12   3        4.27       26.52     23.81 o 
  -2  12   3        7.15       15.66     11.82 o 
  -1  12   3        3.51        8.22      5.75 o 
   0  12   3       51.37       33.78     19.58 o 
   1  12   3       70.45       81.52     19.66 o 
   2  12   3       16.91        8.33      7.61 o 
  -2  13   3        1.73        8.15     18.38 o 
  -1  13   3       24.23       29.67      7.83 o 
   0  13   3      199.77      206.53     29.50 o 
   1  13   3        9.24       22.33     16.86 o 
   0 -16   4       20.72        8.65      8.07 o 
   1 -16   4        8.98       -1.10      8.07 o 
  -1 -15   4        5.51       10.51      7.26 o 
   0 -15   4       34.23       22.93     19.34 o 
   1 -15   4       56.14       63.78     42.03 o 
   2 -15   4       20.95       15.53      9.26 o 
  -2 -14   4       26.97       24.79      5.62 o 
  -1 -14   4       16.51       28.19      5.59 o 
   0 -14   4        8.39        8.53      6.94 o 
   1 -14   4       22.40       33.84     24.53 o 
   2 -14   4      113.02      160.63     20.78 o 
   3 -14   4        5.21        5.11     11.98 o 
  -3 -13   4        0.04       -1.44     10.07 o 
  -2 -13   4       50.30       40.91      9.00 o 
  -1 -13   4      166.16      178.63      7.29 o 
   0 -13   4        0.09        0.80      4.08 o 
   1 -13   4        1.77       10.03      7.28 o 
   2 -13   4       22.93       21.95      5.47 o 
   3 -13   4        9.00       22.58      9.94 o 
  -3 -12   4       15.85        1.60      9.59 o 
  -2 -12   4        1.43        1.48      3.16 o 
  -1 -12   4       23.10       12.82      5.42 o 
   0 -12   4       73.27       70.96      7.63 o 
   1 -12   4        0.23        3.55      3.83 o 
   2 -12   4        1.24       -0.46      3.03 o 
   3 -12   4        0.68        0.80      8.63 o 
  -4 -11   4       79.83        8.95     21.26 o 
  -3 -11   4       38.36        3.20     15.50 o 
  -2 -11   4       80.64       60.69     18.58 o 
  -1 -11   4       51.79       47.44      9.34 o 
   0 -11   4        5.67        6.45      4.44 o 
   1 -11   4       13.79       14.44      4.95 o 
   2 -11   4       26.42       38.31      5.43 o 
   3 -11   4        8.46        2.13      2.86 o 
  -4 -10   4       17.11       -0.16      9.11 o 
  -3 -10   4        1.25        0.32     11.66 o 
  -2 -10   4        0.58       -1.60      4.06 o 
  -1 -10   4        0.12       -0.83      2.83 o 
   0 -10   4      528.37      533.03     15.79 o 
   1 -10   4       34.44       36.82      5.59 o 
   2 -10   4       22.53       28.13      5.01 o 
   3 -10   4       32.81       30.13      5.16 o 
   4 -10   4        5.33        5.40      4.76 o 
  -4  -9   4       48.26        1.44      9.75 o 
  -3  -9   4       21.12        0.16      6.55 o 
  -2  -9   4       85.88       95.57      3.03 o 
  -1  -9   4       24.28       21.28      8.17 o 
   0  -9   4       49.60       54.84      5.50 o 
   1  -9   4       25.56       22.78      5.99 o 
   2  -9   4        0.76        3.92      3.48 o 
   3  -9   4       24.48        8.79     13.74 o 
   4  -9   4       38.70       58.65     14.06 o 
   5  -9   4       25.53       24.46     12.09 o 
  -5  -8   4       12.45       50.49     18.06 o 
  -4  -8   4       43.07       66.00     15.82 o 
  -3  -8   4      314.64      382.91     14.86 o 
  -2  -8   4        4.21        4.08      3.46 o 
  -1  -8   4       73.98       87.01     16.38 o 
   0  -8   4       72.55       60.49      4.81 o 
   1  -8   4      110.18       93.78      7.51 o 
   2  -8   4      247.06      269.35     14.87 o 
   3  -8   4       54.87       66.80     17.74 o 
   4  -8   4      137.09      135.39     15.99 o 
   5  -8   4       42.95       28.13     12.47 o 
  -5  -7   4        9.48       13.74     13.58 o 
  -4  -7   4      101.38       96.38     16.46 o 
  -3  -7   4        0.05        7.72      6.53 o 
  -2  -7   4      125.84      128.14      4.38 o 
  -1  -7   4        1.09        0.33      2.05 o 
   0  -7   4      686.81      658.36      8.57 o 
   1  -7   4     1384.00     1311.99     14.77 o 
   2  -7   4      115.54      124.38     15.35 o 
   3  -7   4       13.24       18.06      7.99 o 
   4  -7   4        0.96        4.31     12.14 o 
   5  -7   4      359.78      497.85     19.32 o 
  -5  -6   4        0.03        0.64      8.95 o 
  -4  -6   4       50.77       62.01     13.74 o 
  -3  -6   4       24.14       14.87      5.53 o 
  -2  -6   4      918.42     1023.88      9.22 o 
  -1  -6   4       37.43       52.52      2.54 o 
   0  -6   4      505.78      402.70      7.14 o 
   1  -6   4       15.57       23.91      5.71 o 
   2  -6   4      264.01      222.38     11.28 o 
   3  -6   4        9.21        5.91      9.43 o 
   4  -6   4       92.42      115.72     12.79 o 
   5  -6   4       24.37       14.04     12.46 o 
  -5  -5   4       24.83       38.35     14.06 o 
  -4  -5   4      812.80      988.92     34.92 o 
  -3  -5   4       11.23       25.64      5.76 o 
  -2  -5   4       49.60       60.02      2.91 o 
  -1  -5   4     8810.54     9234.88     81.07 o 
   0  -5   4       52.98       49.18      2.86 o 
   1  -5   4       23.90       25.05      3.92 o 
   2  -5   4      620.20      640.27     12.35 o 
   3  -5   4      336.97      356.95     15.36 o 
   4  -5   4       65.36       76.71     10.87 o 
   5  -5   4       36.13       35.05     12.14 o 
  -5  -4   4       12.24       32.28     12.78 o 
  -4  -4   4       20.41       15.36      2.44 o 
  -3  -4   4     1100.15     1237.06     14.61 o 
  -2  -4   4     1566.90     1593.90     13.27 o 
  -1  -4   4      475.95      498.14      5.91 o 
   0  -4   4      475.00      436.38      7.83 o 
   1  -4   4     1145.57     1132.08     16.94 o 
   2  -4   4        0.49       11.23      3.22 o 
   3  -4   4      333.63      353.34      9.95 o 
   4  -4   4      119.52       98.31     16.94 o 
   5  -4   4        0.53       -4.97      8.96 o 
  -5  -3   4        2.22        0.89      2.53 o 
  -4  -3   4       14.46       10.71      3.07 o 
  -3  -3   4      543.08      521.87      7.38 o 
  -2  -3   4     1080.22     1101.80     16.03 o 
  -1  -3   4       11.79       12.37      1.75 o 
   0  -3   4      453.03      415.04      6.58 o 
   1  -3   4     2281.74     2164.54     35.32 o 
   2  -3   4       35.20       37.47      3.78 o 
   3  -3   4      266.67      249.92      8.09 o 
   4  -3   4       69.47       72.72     14.38 o 
   5  -3   4       25.52       13.42     10.71 o 
  -5  -2   4        8.09        6.42      4.57 o 
  -4  -2   4       93.34       86.51      7.82 o 
  -3  -2   4       36.67       44.63      3.21 o 
  -2  -2   4      204.32      250.19      5.36 o 
  -1  -2   4      518.61      455.84      5.76 o 
   0  -2   4      499.34      479.45      8.19 o 
   1  -2   4      210.99      201.72      7.30 o 
   2  -2   4      583.93      533.49     10.78 o 
   3  -2   4        0.71        0.11      2.98 o 
   4  -2   4       48.91       73.35     13.74 o 
   5  -2   4        0.01        9.15      9.16 o 
  -5  -1   4       15.44       19.19      5.80 o 
  -4  -1   4        1.62        2.12      4.01 o 
  -3  -1   4      224.31      216.44      5.09 o 
  -2  -1   4      354.88      293.18      4.04 o 
  -1  -1   4      316.55      309.14      4.50 o 
   0  -1   4       47.58       50.74      3.11 o 
   1  -1   4       31.22       30.53      3.31 o 
   2  -1   4      149.73      176.94      5.85 o 
   3  -1   4        0.16        0.16      3.44 o 
   4  -1   4        4.67       16.14      5.91 o 
   5  -1   4        5.61       10.77      9.83 o 
  -6   0   4        2.64       10.38      6.16 o 
  -5   0   4       29.54       45.16      6.24 o 
  -4   0   4       31.38       47.37      8.25 o 
  -3   0   4      248.79      268.01      6.46 o 
  -2   0   4      640.10      538.44      6.19 o 
  -1   0   4      204.30      206.23      4.81 o 
   0   0   4     1500.77     1441.70     18.15 o 
   1   0   4      550.10      559.60      8.74 o 
   2   0   4       89.47       97.83      4.76 o 
   3   0   4        0.04        1.71      2.83 o 
   4   0   4       14.36       -0.80      6.39 o 
   5   0   4        0.00       -4.81      7.75 o 
  -6   1   4        5.89       13.92      7.26 o 
  -5   1   4       14.42       21.97      5.47 o 
  -4   1   4       21.36       25.76      4.63 o 
  -3   1   4      267.87      272.38      5.44 o 
  -2   1   4      350.16      301.71      4.95 o 
  -1   1   4      436.53      355.24      6.68 o 
   0   1   4     1148.75     1013.93     12.77 o 
   1   1   4     1606.94     1522.93     18.99 o 
   2   1   4      612.04      535.14      9.35 o 
   3   1   4      245.69      310.48      8.19 o 
   4   1   4       14.61       17.89      5.27 o 
   5   1   4       10.48        3.37      6.48 o 
  -5   2   4        0.87       -0.18      5.67 o 
  -4   2   4       55.32       53.94      7.67 o 
  -3   2   4      136.31      166.17     15.54 o 
  -2   2   4       68.39       73.01      5.23 o 
  -1   2   4      937.89      957.33     14.76 o 
   0   2   4      499.03      392.71     18.12 o 
   1   2   4      342.71      360.39     17.61 o 
   2   2   4      865.73      885.55     13.03 o 
   3   2   4        0.09       -0.24      3.28 o 
   4   2   4        1.03        2.43      2.91 o 
   5   2   4       19.80        0.80      9.91 o 
  -5   3   4      106.23      105.54     12.12 o 
  -4   3   4       45.51       48.39      5.05 o 
  -3   3   4        5.58       -2.77      3.90 o 
  -2   3   4     1510.81     1711.97     18.96 o 
  -1   3   4        0.23       11.03      2.88 o 
   0   3   4       79.14       73.41      4.52 o 
   1   3   4     3348.61     3559.09     41.21 o 
   2   3   4       66.69       59.03      3.99 o 
   3   3   4       70.49       51.10     12.39 o 
   4   3   4      165.61      176.19      9.75 o 
   5   3   4        1.34       -0.80     16.46 o 
  -5   4   4      108.59       59.47     45.31 o 
  -4   4   4       73.05       89.66     11.83 o 
  -3   4   4        8.86        9.72      6.26 o 
  -2   4   4     2117.49     2172.44     33.35 o 
  -1   4   4        2.36        1.98      3.14 o 
   0   4   4     1125.67     1068.92     15.28 o 
   1   4   4      110.26      102.09      4.18 o 
   2   4   4        0.00        0.47      1.75 o 
   3   4   4      136.57      123.97      6.89 o 
   4   4   4        0.02        0.60      2.77 o 
  -5   5   4        0.35       -0.16      6.87 o 
  -4   5   4       51.61       53.22     17.42 o 
  -3   5   4       10.21        8.47     11.19 o 
  -2   5   4      543.94      524.84     15.82 o 
  -1   5   4      106.45      106.23      9.21 o 
   0   5   4       17.64       19.52      5.51 o 
   1   5   4        2.64        5.21      2.59 o 
   2   5   4       20.69       26.39      2.99 o 
   3   5   4       48.05       63.23      5.14 o 
   4   5   4       48.95       35.85      9.78 o 
  -5   6   4        1.93       12.30     10.71 o 
  -4   6   4        4.28       17.42     15.34 o 
  -3   6   4      119.48      144.83     21.90 o 
  -2   6   4       14.37       11.20      4.26 o 
  -1   6   4      180.55      173.41      9.07 o 
   0   6   4      205.70      241.28      9.60 o 
   1   6   4        4.90        5.33      4.52 o 
   2   6   4        5.16        5.99      3.31 o 
   3   6   4        1.56        2.12      3.28 o 
   4   6   4        3.29       22.69     23.49 o 
  -5   7   4        2.25       10.07     11.34 o 
  -4   7   4       91.61      100.37     24.13 o 
  -3   7   4       22.45       35.63     17.42 o 
  -2   7   4      173.49      171.73     10.40 o 
  -1   7   4      154.77      162.44      8.48 o 
   0   7   4       22.46       16.25      4.40 o 
   1   7   4      115.09      124.09      7.24 o 
   2   7   4        3.38        0.49      3.33 o 
   3   7   4       46.26       32.78     17.03 o 
   4   7   4        8.75       -0.96     10.87 o 
  -5   8   4        3.35        0.00      8.15 o 
  -4   8   4       11.05       -5.91     15.66 o 
  -3   8   4       39.45       42.67     12.30 o 
  -2   8   4        6.93        6.55      7.83 o 
  -1   8   4       43.36       44.97      9.52 o 
   0   8   4      253.81      253.34      9.78 o 
   1   8   4       56.83       55.32      5.41 o 
   2   8   4       10.44        9.50      3.27 o 
   3   8   4       43.48       46.48     27.09 o 
  -4   9   4       58.28        0.00      7.99 o 
  -3   9   4        0.55        0.32      7.51 o 
  -2   9   4       22.31       23.33     16.30 o 
  -1   9   4        2.33        2.29      3.79 o 
   0   9   4        4.72        5.73      3.55 o 
   1   9   4       90.53      103.26     12.85 o 
   2   9   4       30.24       56.91      6.41 o 
   3   9   4        0.24       -3.83     11.18 o 
  -4  10   4        0.10        0.00      8.31 o 
  -3  10   4       26.64       45.22     15.02 o 
  -2  10   4       94.55       92.22     24.13 o 
  -1  10   4        2.42        0.07      8.31 o 
   0  10   4       28.04       23.85      5.79 o 
   1  10   4       70.48       45.41     20.64 o 
   2  10   4       45.25       63.52     11.35 o 
  -3  11   4        8.89      -13.74     13.74 o 
  -2  11   4      144.98      199.81     20.14 o 
  -1  11   4        3.33       -0.42      5.04 o 
   0  11   4       84.63       77.64     17.18 o 
   1  11   4       95.03       82.98     14.20 o 
   2  11   4       67.00       79.97     13.83 o 
  -3  12   4       47.28       54.49     28.29 o 
  -2  12   4        0.44       -3.20     10.07 o 
  -1  12   4       12.14        8.18      6.45 o 
   0  12   4      229.41      245.27     29.66 o 
   1  12   4       21.55       29.60     12.49 o 
  -2  13   4       16.84       13.42     13.42 o 
  -1  13   4        4.91        6.10      6.60 o 
   0  13   4        2.18        0.96      8.83 o 
   0 -16   5        1.68        2.91      6.05 o 
   1 -16   5        7.65       33.14      9.91 o 
  -1 -15   5        3.84        7.37      5.60 o 
   0 -15   5       21.77       10.57      9.67 o 
   1 -15   5       21.90        8.13      8.36 o 
   2 -15   5        6.04       12.46     12.46 o 
  -2 -14   5       36.87       34.72     13.28 o 
  -1 -14   5        6.27        4.33      4.23 o 
   0 -14   5       48.69       30.10     12.53 o 
   1 -14   5       25.42       11.60      6.42 o 
   2 -14   5      781.31      875.13    155.88 o 
   3 -14   5       14.98       20.90     10.48 o 
  -3 -13   5        0.35       -1.76      9.75 o 
  -2 -13   5       52.19       -0.27      4.91 o 
  -1 -13   5        8.90        8.68      4.61 o 
   0 -13   5        1.15       -0.08      4.04 o 
   1 -13   5       34.27       10.88     12.22 o 
   2 -13   5       84.25       63.99      7.82 o 
   3 -13   5       11.56        6.87     11.35 o 
  -3 -12   5       44.22        7.03     17.58 o 
  -2 -12   5       16.74        7.33      4.15 o 
  -1 -12   5       70.86       69.06      8.32 o 
   0 -12   5       62.44       69.53     10.14 o 
   1 -12   5       19.53       19.26      4.52 o 
   2 -12   5       33.66       21.11     12.30 o 
   3 -12   5        5.44       -5.15     11.11 o 
  -4 -11   5       25.59        2.24     11.03 o 
  -3 -11   5       83.15       -0.16     12.31 o 
  -2 -11   5       77.55       48.60     15.25 o 
  -1 -11   5        9.10        7.58      4.56 o 
   0 -11   5        8.07        5.51      3.77 o 
   1 -11   5       14.90       13.34      7.67 o 
   2 -11   5       83.95       85.83     17.02 o 
   3 -11   5        1.00        1.75      6.47 o 
  -4 -10   5        9.04       -0.80      9.27 o 
  -3 -10   5        4.44        5.61      6.55 o 
  -2 -10   5        6.84        5.35      4.98 o 
  -1 -10   5       74.90       55.13     34.28 o 
   0 -10   5       57.76       76.04      5.65 o 
   1 -10   5       61.75       42.55      5.91 o 
   2 -10   5       39.77       47.47     13.34 o 
   3 -10   5        7.22       10.55      9.91 o 
   4 -10   5       33.03       20.61     19.97 o 
  -4  -9   5       84.15      124.34     19.98 o 
  -3  -9   5       37.31       14.34     17.98 o 
  -2  -9   5      107.89      127.57      7.83 o 
  -1  -9   5       18.54       10.47      4.09 o 
   0  -9   5      150.45      142.23      5.67 o 
   1  -9   5      834.90      805.60     15.80 o 
   2  -9   5       51.38       61.37     10.23 o 
   3  -9   5        0.24        4.47     12.14 o 
   4  -9   5       35.28       48.42     13.42 o 
   5  -9   5        6.81        2.88      8.47 o 
  -5  -8   5        7.82       18.70     14.54 o 
  -4  -8   5        1.27       -2.24      9.11 o 
  -3  -8   5       66.67       55.47     39.24 o 
  -2  -8   5        6.54       15.78      5.09 o 
  -1  -8   5       19.76       25.01      4.98 o 
   0  -8   5       51.73       45.30     12.67 o 
   1  -8   5       74.39       85.28      4.66 o 
   2  -8   5        0.13       -2.62      5.05 o 
   3  -8   5       46.82       42.19     10.39 o 
   4  -8   5       20.53       27.32     11.19 o 
   5  -8   5       45.89       48.07     36.83 o 
  -5  -7   5       69.47      165.09     22.37 o 
  -4  -7   5       17.23       15.12      7.73 o 
  -3  -7   5        6.90        6.87      6.86 o 
  -2  -7   5       10.11       10.73      2.54 o 
  -1  -7   5      145.99      142.32      3.89 o 
   0  -7   5       69.98       42.15      4.72 o 
   1  -7   5        5.05        9.43      5.65 o 
   2  -7   5       83.45       95.76      8.37 o 
   3  -7   5       94.65      123.08     12.47 o 
   4  -7   5      113.93       88.23     13.59 o 
   5  -7   5      197.34      223.62     18.38 o 
  -5  -6   5        9.71       -7.67     11.50 o 
  -4  -6   5      265.97      347.30     15.43 o 
  -3  -6   5       13.34       10.16      3.81 o 
  -2  -6   5      691.01      730.63      8.26 o 
  -1  -6   5      124.61      158.77      3.82 o 
   0  -6   5       46.85       53.64      5.29 o 
   1  -6   5       29.42       44.83      4.35 o 
   2  -6   5      307.82      402.17     15.55 o 
   3  -6   5      628.90      740.37     17.10 o 
   4  -6   5      120.24      137.47     14.23 o 
   5  -6   5       32.16       13.66     13.82 o 
  -5  -5   5       61.89       74.95     16.14 o 
  -4  -5   5        3.12        2.85      1.43 o 
  -3  -5   5      146.92      150.94      3.78 o 
  -2  -5   5        2.62        3.63      2.93 o 
  -1  -5   5     1544.74     1586.84     17.03 o 
   0  -5   5      460.43      423.72      7.71 o 
   1  -5   5     2173.63     2310.49     30.20 o 
   2  -5   5       59.84       69.14      8.42 o 
   3  -5   5        2.68        3.60      6.27 o 
   4  -5   5      394.76      471.15     21.28 o 
   5  -5   5        0.37        4.92      5.93 o 
  -5  -4   5        2.23        0.80      2.18 o 
  -4  -4   5      232.91      233.36     12.73 o 
  -3  -4   5       42.61       43.76      3.32 o 
  -2  -4   5     1812.85     2023.00     18.65 o 
  -1  -4   5       46.36       50.51      2.82 o 
   0  -4   5     1029.76      936.16     12.52 o 
   1  -4   5      764.06      672.41     13.08 o 
   2  -4   5        3.37       -0.56      4.07 o 
   3  -4   5       47.28       35.01      6.34 o 
   4  -4   5       89.51       81.67     10.71 o 
   5  -4   5        0.03        2.44      6.56 o 
  -5  -3   5      451.74      567.48     19.54 o 
  -4  -3   5        9.96       15.35      5.69 o 
  -3  -3   5      236.25      320.13      7.18 o 
  -2  -3   5      703.11      888.20     10.06 o 
  -1  -3   5      562.29      549.45      8.37 o 
   0  -3   5       43.92       48.58      3.84 o 
   1  -3   5        0.93        1.88      2.96 o 
   2  -3   5     2059.26     1898.73     30.87 o 
   3  -3   5       49.37       53.28      6.41 o 
   4  -3   5       33.69       22.69      7.67 o 
   5  -3   5       61.74       58.88     15.10 o 
  -5  -2   5       33.95       38.42      6.83 o 
  -4  -2   5       14.49       15.48      3.98 o 
  -3  -2   5       18.56       12.55      3.06 o 
  -2  -2   5      328.78      299.48      5.53 o 
  -1  -2   5      329.50      303.88      5.83 o 
   0  -2   5      105.18       93.37      4.13 o 
   1  -2   5       37.76       33.47      3.96 o 
   2  -2   5        1.99        2.82      3.12 o 
   3  -2   5        0.23       -3.04      4.91 o 
   4  -2   5        9.31       12.95      4.69 o 
   5  -2   5        8.07       23.86      9.35 o 
  -5  -1   5        6.71        4.26      6.63 o 
  -4  -1   5       63.71       50.38     17.32 o 
  -3  -1   5      844.97      884.88     10.54 o 
  -2  -1   5       12.82       20.27      2.92 o 
  -1  -1   5      381.98      333.95      8.17 o 
   0  -1   5      978.44      865.86     16.74 o 
   1  -1   5       19.48       25.01      3.05 o 
   2  -1   5      217.92      231.00      9.33 o 
   3  -1   5      138.13      129.25      7.17 o 
   4  -1   5       10.78        4.87      6.15 o 
   5  -1   5        6.03       13.04      9.35 o 
  -5   0   5        8.85       15.13      6.54 o 
  -4   0   5       32.77       31.67     11.48 o 
  -3   0   5     1101.85     1031.07     11.33 o 
  -2   0   5      213.20      157.13      4.17 o 
  -1   0   5      367.72      362.60     16.34 o 
   0   0   5     1200.26     1172.27     16.53 o 
   1   0   5      763.85      708.84     10.91 o 
   2   0   5        2.49        0.22      2.44 o 
   3   0   5       24.48       27.92     19.90 o 
   4   0   5       23.11       13.83     12.06 o 
   5   0   5       11.39        1.97      8.14 o 
  -5   1   5        1.92       -3.50      5.32 o 
  -4   1   5       55.32       41.33     12.76 o 
  -3   1   5      469.36      473.37     15.48 o 
  -2   1   5       58.54       57.79      3.36 o 
  -1   1   5      110.38      126.67      5.89 o 
   0   1   5       47.27       54.70      4.48 o 
   1   1   5     1344.16     1431.09     18.38 o 
   2   1   5       87.20       87.56      5.20 o 
   3   1   5      107.91      102.38     57.62 o 
   4   1   5       59.37       56.13      8.19 o 
   5   1   5       46.57       46.57     31.48 o 
  -5   2   5        7.03        8.46      5.69 o 
  -4   2   5        1.03        4.80      3.49 o 
  -3   2   5       46.27       59.51      6.39 o 
  -2   2   5     1905.04     1714.91     21.26 o 
  -1   2   5       17.93       19.87      3.45 o 
   0   2   5       94.60       87.60      5.35 o 
   1   2   5       12.16       11.45      6.15 o 
   2   2   5       88.22       86.82      5.32 o 
   3   2   5       27.89       27.80      4.57 o 
   4   2   5       63.08       67.61     11.91 o 
   5   2   5       13.08        0.64     10.23 o 
  -5   3   5        4.54       11.82     13.90 o 
  -4   3   5       35.86       47.22     20.38 o 
  -3   3   5        7.71       15.60      2.90 o 
  -2   3   5       21.59       20.30      3.84 o 
  -1   3   5       14.98        4.63      4.63 o 
   0   3   5     1122.69     1026.65     15.06 o 
   1   3   5        8.82        7.57      3.24 o 
   2   3   5       19.77       28.10      5.42 o 
   3   3   5        0.11       -1.83      3.02 o 
   4   3   5        1.97        8.31      4.70 o 
  -5   4   5      127.38      179.66     17.74 o 
  -4   4   5       21.39       25.41      9.43 o 
  -3   4   5       34.83       42.55      5.32 o 
  -2   4   5     1389.19     1460.19     18.33 o 
  -1   4   5     1348.21     1321.67     20.57 o 
   0   4   5      159.90      182.91      7.12 o 
   1   4   5      838.30      833.88     17.32 o 
   2   4   5       66.49       61.19      5.05 o 
   3   4   5       17.89       18.21      5.53 o 
   4   4   5       27.50       17.75      6.33 o 
  -5   5   5       36.29       48.10     13.26 o 
  -4   5   5        7.64       23.01     15.82 o 
  -3   5   5      955.14      981.30     55.93 o 
  -2   5   5       17.29       26.87      6.63 o 
  -1   5   5       47.95       58.38      6.68 o 
   0   5   5     1063.74     1092.96     22.74 o 
   1   5   5        7.57       11.13      4.05 o 
   2   5   5        0.10        6.41      3.68 o 
   3   5   5      506.93      521.68     11.99 o 
   4   5   5       25.02       19.30     11.27 o 
  -5   6   5       36.04       67.92     15.50 o 
  -4   6   5       20.41       15.50     16.14 o 
  -3   6   5      179.26      201.37      5.17 o 
  -2   6   5      133.07      170.55      9.61 o 
  -1   6   5      552.89      623.27     16.71 o 
   0   6   5      624.34      631.51     18.83 o 
   1   6   5      157.41      168.71     10.67 o 
   2   6   5      101.49       86.62      8.41 o 
   3   6   5        0.68        6.30      4.32 o 
   4   6   5       47.40       73.67     20.14 o 
  -5   7   5       12.93        0.00     12.14 o 
  -4   7   5        1.17        8.63     16.46 o 
  -3   7   5       11.58        3.36     12.78 o 
  -2   7   5        4.99       17.04      7.55 o 
  -1   7   5       19.56       25.40      9.15 o 
   0   7   5       22.39       26.81      6.50 o 
   1   7   5        7.81       10.90      9.03 o 
   2   7   5        2.80        1.22      3.39 o 
   3   7   5        1.14        0.46      2.85 o 
  -4   8   5        8.02        0.00     11.98 o 
  -3   8   5       89.95       95.74     24.45 o 
  -2   8   5        3.82        1.27      2.39 o 
  -1   8   5       19.86       32.44      7.91 o 
   0   8   5        3.47        3.10      5.91 o 
   1   8   5        5.40        2.26     11.58 o 
   2   8   5        3.89        5.98      4.15 o 
   3   8   5        0.23       10.67      5.83 o 
  -4   9   5        1.16        0.00     13.10 o 
  -3   9   5        3.25        6.87     10.55 o 
  -2   9   5      107.09       85.60     22.62 o 
  -1   9   5        7.31       14.37      5.31 o 
   0   9   5        9.13        7.15      4.28 o 
   1   9   5      120.90      122.58     11.22 o 
   2   9   5        8.77       23.32      5.47 o 
   3   9   5        0.41       15.82     23.17 o 
  -4  10   5        7.42        0.00      8.95 o 
  -3  10   5       22.16       38.19     15.02 o 
  -2  10   5       21.62       14.43     11.98 o 
  -1  10   5       13.43       12.11      5.87 o 
   0  10   5        9.02        6.26      4.30 o 
   1  10   5       14.29       17.08      6.02 o 
   2  10   5       43.17       48.80     15.50 o 
  -3  11   5        1.98       20.61     14.54 o 
  -2  11   5       11.61       12.14     18.70 o 
  -1  11   5        0.97        3.82      4.54 o 
   0  11   5        2.94        9.05      5.99 o 
   1  11   5        5.18        4.81      7.57 o 
  -2  12   5       13.68       41.39     15.66 o 
  -1  12   5        5.29       23.14     17.10 o 
   0  12   5       66.15       49.84     15.82 o 
   0 -16   6        0.21       -3.07      4.85 o 
   1 -16   6        8.55       17.21      8.11 o 
  -2 -15   6        8.99       12.54      6.38 o 
  -1 -15   6       49.78       57.41      7.66 o 
   0 -15   6       46.27       13.86     14.79 o 
   1 -15   6        3.58        5.96      5.92 o 
   2 -15   6        1.99        5.11     17.26 o 
  -2 -14   6        0.07        0.16      3.92 o 
  -1 -14   6        4.64        5.13      4.94 o 
   0 -14   6       49.59       49.93      8.71 o 
   1 -14   6      128.67      153.10     17.82 o 
   2 -14   6       71.53       50.35     22.29 o 
   3 -14   6        3.78        9.11     20.13 o 
  -3 -13   6       35.14       -0.64     13.42 o 
  -2 -13   6       18.82        6.86      8.60 o 
  -1 -13   6      162.84      143.81     22.30 o 
   0 -13   6       68.01       72.13      7.34 o 
   1 -13   6       39.04       28.88      7.46 o 
   2 -13   6      349.74      387.62     18.71 o 
   3 -13   6        0.10       -2.38      4.87 o 
  -3 -12   6       20.83       26.41     18.78 o 
  -2 -12   6      107.77       91.66      5.60 o 
  -1 -12   6       40.31       26.32     12.44 o 
   0 -12   6       57.82       67.88      6.54 o 
   1 -12   6      725.81      804.27     20.38 o 
   2 -12   6       68.51       70.46     13.11 o 
   3 -12   6       30.58       32.22      7.80 o 
   4 -12   6       18.69       29.24     15.50 o 
  -4 -11   6       36.38       -1.92     10.55 o 
  -3 -11   6       13.66       13.78     17.50 o 
  -2 -11   6        3.17       -1.68      4.35 o 
  -1 -11   6        2.90        0.04      2.71 o 
   0 -11   6        0.16        6.65      4.01 o 
   1 -11   6       78.07       88.56      6.45 o 
   2 -11   6        3.09       -3.47      7.67 o 
   3 -11   6       16.95       20.11      7.19 o 
   4 -11   6        2.34        1.12     14.86 o 
  -4 -10   6       42.72       -1.60      9.91 o 
  -3 -10   6        3.79        3.40      6.16 o 
  -2 -10   6       50.54       31.00     14.09 o 
  -1 -10   6       85.58       81.73      9.99 o 
   0 -10   6      418.37      415.26     11.06 o 
   1 -10   6       25.48       35.82     10.14 o 
   2 -10   6      150.35      152.34      8.79 o 
   3 -10   6       16.30       19.18     10.87 o 
   4 -10   6       37.92       -0.32     12.62 o 
  -4  -9   6      116.94      182.82     17.79 o 
  -3  -9   6       94.96       51.13     48.43 o 
  -2  -9   6        5.83       14.00      4.69 o 
  -1  -9   6      176.59      178.59      8.10 o 
   0  -9   6      170.37      161.00      6.36 o 
   1  -9   6      153.09      156.47      7.76 o 
   2  -9   6        0.54       -0.21      4.93 o 
   3  -9   6       10.88        8.79     13.90 o 
   4  -9   6       19.24       -2.08      8.47 o 
  -5  -8   6        1.62       -1.44     15.98 o 
  -4  -8   6        2.21       14.18      9.48 o 
  -3  -8   6       67.91       42.14     31.96 o 
  -2  -8   6      104.70      122.26      4.72 o 
  -1  -8   6       33.86       52.17      3.34 o 
   0  -8   6        3.90        5.09      3.17 o 
   1  -8   6      170.50      160.33      7.69 o 
   2  -8   6       52.33       41.32      6.55 o 
   3  -8   6        6.60        5.91      7.67 o 
   4  -8   6        1.12        9.75      9.75 o 
   5  -8   6        8.42       11.19     11.82 o 
  -5  -7   6       19.87       42.19     24.45 o 
  -4  -7   6       35.92       45.86     14.45 o 
  -3  -7   6      121.17      120.52      9.55 o 
  -2  -7   6      356.00      385.46      6.55 o 
  -1  -7   6      182.59      198.46      6.11 o 
   0  -7   6      609.75      555.54      8.60 o 
   1  -7   6       85.97       98.32      6.22 o 
   2  -7   6       14.05        9.51      7.34 o 
   3  -7   6        7.65       10.60      6.79 o 
   4  -7   6       37.29       43.63     12.15 o 
   5  -7   6        0.97        1.76     14.06 o 
  -5  -6   6       26.61       59.12     15.66 o 
  -4  -6   6       76.67       92.33     10.23 o 
  -3  -6   6        1.72       -0.79      1.93 o 
  -2  -6   6        1.50        5.44      1.87 o 
  -1  -6   6      182.61      207.56      4.70 o 
   0  -6   6       47.87       35.21      4.64 o 
   1  -6   6      416.78      425.61     11.64 o 
   2  -6   6      424.59      418.13     13.47 o 
   3  -6   6      349.99      325.06     12.22 o 
   4  -6   6       22.80       25.25     15.82 o 
   5  -6   6       18.27        7.51      9.75 o 
  -5  -5   6       85.51      154.39     19.18 o 
  -4  -5   6       83.23       83.32      5.38 o 
  -3  -5   6       25.70       26.03      3.58 o 
  -2  -5   6       29.89       14.46      2.63 o 
  -1  -5   6      591.45      511.45      7.96 o 
   0  -5   6      110.12      126.58      5.93 o 
   1  -5   6      412.01      481.75     17.69 o 
   2  -5   6       87.27       86.49      7.12 o 
   3  -5   6       37.97       31.95      6.92 o 
   4  -5   6      928.54     1084.61     34.13 o 
   5  -5   6        0.68        4.15      8.79 o 
  -5  -4   6      274.60      281.14     13.49 o 
  -4  -4   6       84.07       96.17      6.75 o 
  -3  -4   6       41.75       44.99      3.95 o 
  -2  -4   6      383.01      409.09      6.53 o 
  -1  -4   6      442.01      450.95      9.48 o 
   0  -4   6        2.67        3.94      3.28 o 
   1  -4   6     1319.19     1427.69     22.26 o 
   2  -4   6        0.01        2.04      3.80 o 
   3  -4   6      929.85     1040.15     22.56 o 
   4  -4   6      198.41      233.21     11.42 o 
   5  -4   6        0.02       -4.63     12.94 o 
  -5  -3   6       20.11       19.51      6.60 o 
  -4  -3   6      179.73      246.14     10.13 o 
  -3  -3   6        5.81        7.60      2.46 o 
  -2  -3   6      466.98      445.64      7.38 o 
  -1  -3   6      532.71      480.35      7.63 o 
   0  -3   6     1660.70     1675.77     42.95 o 
   1  -3   6       15.95       15.81      3.38 o 
   2  -3   6        2.22       -2.99      3.65 o 
   3  -3   6      690.76      781.61     18.32 o 
   4  -3   6       11.59        8.56      5.98 o 
   5  -3   6        1.80       10.23     13.90 o 
  -5  -2   6       27.74       19.12      5.49 o 
  -4  -2   6       15.23       11.72      4.27 o 
  -3  -2   6      541.80      577.27     13.59 o 
  -2  -2   6       55.74       56.84      3.54 o 
  -1  -2   6      444.79      420.75     15.70 o 
   0  -2   6     3550.73     3267.75     46.17 o 
   1  -2   6      133.88      124.68      8.08 o 
   2  -2   6       69.75       63.88      7.63 o 
   3  -2   6      184.82      199.20      9.66 o 
   4  -2   6       44.94       33.24     25.25 o 
   5  -2   6       15.57       29.40     15.98 o 
  -5  -1   6       97.09      132.82     24.13 o 
  -4  -1   6      110.15      148.01      7.24 o 
  -3  -1   6      665.25      681.06     11.23 o 
  -2  -1   6       30.11       17.38      2.55 o 
  -1  -1   6        0.05       -2.65      2.95 o 
   0  -1   6        3.18       -0.07      2.54 o 
   1  -1   6     1644.03     1559.48     20.86 o 
   2  -1   6        0.00       -0.22      3.20 o 
   3  -1   6       56.62       40.27     30.13 o 
   4  -1   6       51.26        8.24      8.47 o 
   5  -1   6       21.59       34.36      9.91 o 
  -5   0   6       13.27        2.36      5.03 o 
  -4   0   6       23.68        0.11      2.91 o 
  -3   0   6      204.23      209.81      6.05 o 
  -2   0   6      987.62      947.00     12.59 o 
  -1   0   6        0.61        3.53      2.65 o 
   0   0   6       70.41       48.69      4.74 o 
   1   0   6      603.03      652.10     14.11 o 
   2   0   6      135.74      159.66      9.21 o 
   3   0   6       48.57       49.55     33.16 o 
   4   0   6       37.69       31.35     24.37 o 
   5   0   6        5.21       12.62     12.70 o 
  -5   1   6        6.23        7.14      4.98 o 
  -4   1   6        5.96        3.28      3.81 o 
  -3   1   6        0.09       -0.76      2.89 o 
  -2   1   6        0.55        5.73      2.27 o 
  -1   1   6       17.20       15.42      3.50 o 
   0   1   6      339.25      333.81      9.33 o 
   1   1   6      225.40      238.09      8.96 o 
   2   1   6      117.77      129.06     24.38 o 
   3   1   6        0.05       -4.19      4.19 o 
   4   1   6        3.53        9.30      6.83 o 
   5   1   6       57.29       50.31     39.07 o 
  -5   2   6        8.47       17.58     15.34 o 
  -4   2   6      121.11      143.78     14.87 o 
  -3   2   6      131.71      117.05     14.36 o 
  -2   2   6        8.48        4.45      2.44 o 
  -1   2   6      115.01      116.43      7.07 o 
   0   2   6       27.70       19.58      9.19 o 
   1   2   6        1.32        3.48      3.34 o 
   2   2   6      181.43      201.02      7.99 o 
   3   2   6        0.11       -4.69      5.19 o 
   4   2   6       12.85       23.53      7.45 o 
  -5   3   6        0.16       -7.67      9.27 o 
  -4   3   6       78.88       97.07     11.43 o 
  -3   3   6        0.91        6.98      3.90 o 
  -2   3   6      776.33      890.12     19.52 o 
  -1   3   6        0.89       -3.01      5.18 o 
   0   3   6       97.77      113.13      7.07 o 
   1   3   6      107.15      119.96     10.15 o 
   2   3   6       12.58       13.55      5.43 o 
   3   3   6       12.93       12.14      6.10 o 
   4   3   6        2.66        9.13      4.72 o 
  -5   4   6       24.33       31.80     12.46 o 
  -4   4   6        1.73       -5.71      6.63 o 
  -3   4   6       69.83       75.89      8.86 o 
  -2   4   6      102.87      122.14      9.32 o 
  -1   4   6        0.97       -1.03      4.02 o 
   0   4   6      137.58      176.59      7.18 o 
   1   4   6       38.25       39.60      9.19 o 
   2   4   6       26.96       11.64     12.46 o 
   3   4   6      170.15      151.01      8.28 o 
   4   4   6       39.79       23.63      9.61 o 
  -5   5   6       64.65       86.46     26.53 o 
  -4   5   6        0.14        7.35     14.54 o 
  -3   5   6       37.31       33.77      5.14 o 
  -2   5   6        6.52        5.96      5.71 o 
  -1   5   6      293.81      316.83     16.04 o 
   0   5   6      124.09      120.95      8.11 o 
   1   5   6      116.90      104.97     58.91 o 
   2   5   6        5.43        4.25      5.75 o 
   3   5   6      125.82      107.88     11.83 o 
   4   5   6        0.65       36.91     16.62 o 
  -5   6   6        5.65       30.36     22.53 o 
  -4   6   6        5.04        3.68     14.38 o 
  -3   6   6      700.00      732.98     45.33 o 
  -2   6   6        0.96       -6.65      6.65 o 
  -1   6   6      800.37      855.84     21.28 o 
   0   6   6      272.57      303.73     12.13 o 
   1   6   6       10.43        5.63      3.90 o 
   2   6   6        4.15        0.79      3.77 o 
   3   6   6        4.88        7.51      3.84 o 
  -5   7   6        6.43        0.00     13.42 o 
  -4   7   6       86.94        0.00     12.47 o 
  -3   7   6        0.47        6.77     13.10 o 
  -2   7   6        0.50        4.25      5.53 o 
  -1   7   6       74.76       76.30      9.68 o 
   0   7   6       42.82       49.06      9.99 o 
   1   7   6       98.23      103.99     11.46 o 
   2   7   6        1.72       -3.18      5.92 o 
   3   7   6       50.13       50.12      7.76 o 
  -4   8   6        1.03       -0.16     13.74 o 
  -3   8   6        1.45        1.28     13.26 o 
  -2   8   6       19.59       31.06     11.19 o 
  -1   8   6       35.72       27.38      7.06 o 
   0   8   6       15.02       18.91      5.87 o 
   1   8   6       18.94       13.70      8.25 o 
   2   8   6        9.61       15.85      5.32 o 
   3   8   6        6.79       11.66      7.99 o 
  -4   9   6        8.45        0.00     13.74 o 
  -3   9   6        5.84      -12.62     19.17 o 
  -2   9   6        5.31        6.36      3.86 o 
  -1   9   6        3.66        5.20      9.37 o 
   0   9   6        0.02       -1.08      4.57 o 
   1   9   6       47.00       51.30      8.43 o 
   2   9   6        5.11       11.68      6.02 o 
  -3  10   6       17.75       48.74     16.78 o 
  -2  10   6       31.79       19.98     10.07 o 
  -1  10   6        6.21        9.26      4.65 o 
   0  10   6       12.46       12.80      6.06 o 
   1  10   6       35.68       39.13      9.07 o 
   2  10   6        8.00       13.47      6.48 o 
  -3  11   6        1.34       11.03     13.74 o 
  -2  11   6       11.71       32.92     23.33 o 
  -1  11   6        3.03        2.72      8.63 o 
   0  11   6       53.24       32.24     15.89 o 
   1  11   6       10.81       12.21      7.94 o 
  -1  12   6        1.64       -3.56     10.95 o 
   0 -16   7        1.08        3.65      5.73 o 
   1 -16   7       16.35        5.09      6.59 o 
  -2 -15   7       14.01       17.57      6.30 o 
  -1 -15   7       47.24       48.41      7.90 o 
   0 -15   7        0.57        5.53      6.97 o 
   1 -15   7       24.51       14.18     16.86 o 
   2 -15   7        0.25        0.69      6.32 o 
  -2 -14   7        2.70        6.76      4.68 o 
  -1 -14   7       39.03       36.82      8.78 o 
   0 -14   7        0.11        2.27      5.69 o 
   1 -14   7       40.33       49.90     37.55 o 
   2 -14   7      119.96       53.10     56.42 o 
   3 -14   7        3.74        5.59     19.33 o 
  -3 -13   7        1.35        3.07      6.99 o 
  -2 -13   7       40.86       10.32      5.97 o 
  -1 -13   7       68.50       73.98      9.44 o 
   0 -13   7       49.34       45.23      6.66 o 
   1 -13   7      130.59      125.55     11.26 o 
   2 -13   7        0.00       -8.78     11.82 o 
   3 -13   7       23.90       43.03     15.66 o 
  -3 -12   7        9.95        2.80      2.77 o 
  -2 -12   7        4.00        0.00      2.57 o 
  -1 -12   7        5.01        7.54      6.94 o 
   0 -12   7      120.75      128.96      9.71 o 
   1 -12   7       94.67       87.80     10.95 o 
   2 -12   7        1.47       -2.22      4.19 o 
   3 -12   7        8.15        0.84      4.25 o 
   4 -12   7        0.08        1.76     10.71 o 
  -4 -11   7       34.18       42.21     31.16 o 
  -3 -11   7        8.65        3.77      2.40 o 
  -2 -11   7      205.20      168.77     20.87 o 
  -1 -11   7        4.38        4.92      3.47 o 
   0 -11   7      471.38      459.85     11.54 o 
   1 -11   7     1023.58     1121.33     20.45 o 
   2 -11   7        7.26        1.93      8.87 o 
   3 -11   7        0.06       -3.52      9.27 o 
   4 -11   7        9.03       -0.80      9.59 o 
  -4 -10   7        4.37        2.39      8.97 o 
  -3 -10   7        2.18        3.30      3.79 o 
  -2 -10   7        0.17        0.51      2.78 o 
  -1 -10   7       29.82       35.19      5.01 o 
   0 -10   7      873.54      890.24     17.22 o 
   1 -10   7        2.36        7.78      4.01 o 
   2 -10   7       57.08       64.33      8.81 o 
   3 -10   7        3.56        6.55      9.27 o 
   4 -10   7       38.57       -1.12     14.70 o 
  -4  -9   7       43.24       77.59     18.82 o 
  -3  -9   7        4.63        1.81      2.21 o 
  -2  -9   7       49.47       44.82      9.39 o 
  -1  -9   7       16.18       13.17      4.79 o 
   0  -9   7        6.27        8.69      3.53 o 
   1  -9   7      174.24      156.34     19.91 o 
   2  -9   7      127.48      108.68     11.17 o 
   3  -9   7        8.85       29.40     17.26 o 
   4  -9   7       16.40        0.96      8.47 o 
  -5  -8   7       16.54       46.02     26.05 o 
  -4  -8   7        0.35        8.12     17.66 o 
  -3  -8   7       99.25      106.51      4.72 o 
  -2  -8   7      104.23      135.03      5.63 o 
  -1  -8   7       18.48       22.52      3.63 o 
   0  -8   7        3.01        8.56      2.95 o 
   1  -8   7       12.90       20.20      5.93 o 
   2  -8   7      214.16      241.86     13.28 o 
   3  -8   7        6.30       11.45      7.60 o 
   4  -8   7       23.25        0.64      7.67 o 
  -5  -7   7       21.40       34.68     23.17 o 
  -4  -7   7        1.06       -0.63      3.54 o 
  -3  -7   7       29.64       32.64      3.70 o 
  -2  -7   7        6.94        3.01      2.38 o 
  -1  -7   7      579.48      525.93      8.49 o 
   0  -7   7       46.68       39.99      4.05 o 
   1  -7   7       87.85       86.23      6.49 o 
   2  -7   7       33.23       30.85      9.32 o 
   3  -7   7       18.60       23.19      8.03 o 
   4  -7   7        0.29        8.47      9.27 o 
   5  -7   7        0.71        4.31     15.82 o 
  -5  -6   7        3.04       34.10     17.58 o 
  -4  -6   7       10.59       15.78      3.26 o 
  -3  -6   7       71.74       94.01      4.18 o 
  -2  -6   7       54.36       51.34      3.78 o 
  -1  -6   7      206.94      194.61      6.57 o 
   0  -6   7        5.51        2.36      4.40 o 
   1  -6   7      695.91      667.52     22.84 o 
   2  -6   7      476.06      488.86     15.19 o 
   3  -6   7       60.01       46.43      8.64 o 
   4  -6   7      127.12      138.02     13.48 o 
   5  -6   7        5.36       31.00     12.94 o 
  -5  -5   7        7.82       24.75      8.80 o 
  -4  -5   7        2.11        3.67      2.96 o 
  -3  -5   7        4.11        5.80      2.97 o 
  -2  -5   7      447.23      500.03      9.70 o 
  -1  -5   7      203.86      206.09      5.79 o 
   0  -5   7      200.22      201.59      7.92 o 
   1  -5   7      519.86      569.74     11.89 o 
   2  -5   7       74.88       89.42      6.89 o 
   3  -5   7      166.29      183.48     11.83 o 
   4  -5   7        8.74       21.98      8.32 o 
   5  -5   7        3.14       -6.55      9.43 o 
  -5  -4   7      204.02      255.70     17.39 o 
  -4  -4   7        1.74        3.00      2.36 o 
  -3  -4   7       10.54        9.42      3.30 o 
  -2  -4   7      146.38      163.49      7.15 o 
  -1  -4   7      880.36      827.74     14.43 o 
   0  -4   7      264.01      263.51      8.88 o 
   1  -4   7      926.38      939.99     18.09 o 
   2  -4   7      563.74      544.73     12.80 o 
   3  -4   7       53.85       67.13      7.00 o 
   4  -4   7       59.90       64.09      8.25 o 
   5  -4   7        0.59        0.64     11.98 o 
  -5  -3   7      146.96      174.30     11.04 o 
  -4  -3   7       21.31       16.06      5.97 o 
  -3  -3   7       95.82      136.10      6.82 o 
  -2  -3   7      188.27      218.68      8.02 o 
  -1  -3   7      347.85      310.98      8.91 o 
   0  -3   7      699.75      793.43     13.27 o 
   1  -3   7      427.08      367.32     10.87 o 
   2  -3   7       63.47       68.96      5.93 o 
   3  -3   7     1498.10     1520.99     29.79 o 
   4  -3   7       19.43        6.05      8.95 o 
   5  -3   7        0.09       13.42     16.30 o 
  -5  -2   7       23.62       15.52      7.15 o 
  -4  -2   7       70.08       62.46     21.10 o 
  -3  -2   7       53.82       75.39      7.11 o 
  -2  -2   7       38.52       41.34      3.81 o 
  -1  -2   7       68.99       74.73     10.07 o 
   0  -2   7       11.87        6.12      5.03 o 
   1  -2   7       25.96       26.58      4.98 o 
   2  -2   7        0.17       -0.35      3.24 o 
   3  -2   7      285.24      305.23     12.66 o 
   4  -2   7      156.76      185.86     10.40 o 
   5  -2   7        5.74       -2.08      7.67 o 
  -5  -1   7        2.13        0.24      4.05 o 
  -4  -1   7       46.16        0.64      3.33 o 
  -3  -1   7      229.47      239.41      6.70 o 
  -2  -1   7       95.59      105.23      6.88 o 
  -1  -1   7      749.02      694.60     29.28 o 
   0  -1   7      535.48      577.18     11.33 o 
   1  -1   7       58.63       65.83      6.23 o 
   2  -1   7      391.66      358.72     15.28 o 
   3  -1   7       71.00       37.42     24.29 o 
   4  -1   7       15.53        5.85      8.31 o 
  -5   0   7        5.31        0.00      4.73 o 
  -4   0   7       23.31        0.30      3.19 o 
  -3   0   7      115.00      125.76      7.13 o 
  -2   0   7      286.19      251.83      7.78 o 
  -1   0   7        0.04        2.21      3.65 o 
   0   0   7       12.36        7.85      5.51 o 
   1   0   7        1.71       -4.15      5.99 o 
   2   0   7       25.64       25.60     17.10 o 
   3   0   7       12.01        7.19      6.15 o 
   4   0   7       38.49       17.40     19.34 o 
  -5   1   7        4.18       -0.08      4.11 o 
  -4   1   7        8.11       -0.01      2.94 o 
  -3   1   7      144.52      138.04      8.87 o 
  -2   1   7       95.94       89.10      4.87 o 
  -1   1   7      139.80      144.69     12.23 o 
   0   1   7       82.50       96.49      5.82 o 
   1   1   7       32.39       32.72      6.47 o 
   2   1   7       13.53        8.62      5.19 o 
   3   1   7       68.28       56.27     11.27 o 
   4   1   7       45.39       55.07      7.91 o 
  -5   2   7        0.50        8.63     14.54 o 
  -4   2   7       52.94       42.71     16.64 o 
  -3   2   7       42.98       45.12      6.81 o 
  -2   2   7       23.45       23.79      5.85 o 
  -1   2   7       14.19       13.26      4.18 o 
   0   2   7        2.93        0.55      4.31 o 
   1   2   7      430.07      443.68     13.69 o 
   2   2   7      210.63      250.28     12.66 o 
   3   2   7        2.02        3.20      3.73 o 
   4   2   7        4.22       25.39      8.63 o 
  -5   3   7       43.87       69.67     14.70 o 
  -4   3   7        8.14       13.21      5.19 o 
  -3   3   7        4.55        3.70      3.55 o 
  -2   3   7      179.49      203.81     10.07 o 
  -1   3   7       58.86       53.79      6.94 o 
   0   3   7       27.50       30.84      7.66 o 
   1   3   7       63.99       65.95      5.70 o 
   2   3   7       87.99      119.45      8.13 o 
   3   3   7        1.10        0.99      4.21 o 
   4   3   7       10.04       17.66      6.17 o 
  -5   4   7        4.28       -1.28     14.06 o 
  -4   4   7       31.01       27.97      4.95 o 
  -3   4   7       30.87       30.22      7.57 o 
  -2   4   7       15.70       20.30      7.75 o 
  -1   4   7      275.92      274.71     10.46 o 
   0   4   7       20.73       19.03      5.82 o 
   1   4   7       35.77       24.34      7.61 o 
   2   4   7       25.92        8.63      9.19 o 
   3   4   7        8.45       18.21      7.73 o 
   4   4   7        9.99        7.75      4.45 o 
  -5   5   7       20.14       47.78     24.77 o 
  -4   5   7       33.65       26.50      7.69 o 
  -3   5   7      271.94      327.45      8.58 o 
  -2   5   7      110.12      112.52     14.34 o 
  -1   5   7       27.75       24.13      6.97 o 
   0   5   7       76.32       81.08     21.18 o 
   1   5   7       26.87       30.70     22.61 o 
   2   5   7        0.98       -0.40      3.82 o 
   3   5   7        0.96        8.08      5.08 o 
  -5   6   7        1.12        3.36     10.87 o 
  -4   6   7       95.01       83.59     17.10 o 
  -3   6   7        1.71       -0.75      3.34 o 
  -2   6   7       44.57       62.67      8.70 o 
  -1   6   7       66.49       78.13      9.77 o 
   0   6   7       93.27       90.80      7.80 o 
   1   6   7       44.06       28.20     19.66 o 
   2   6   7      252.04      256.21     13.99 o 
   3   6   7       13.00       11.46      5.88 o 
  -4   7   7        1.95        0.00      7.83 o 
  -3   7   7       12.01        7.25      3.52 o 
  -2   7   7        0.85       -6.81      7.54 o 
  -1   7   7        1.46       -2.75      6.38 o 
   0   7   7       33.44       26.24      6.32 o 
   1   7   7        0.06       -4.50      5.51 o 
   2   7   7       82.71       64.57     39.24 o 
   3   7   7        2.78        5.24      6.16 o 
  -4   8   7       38.47        0.00      8.79 o 
  -3   8   7        0.54        0.74      7.52 o 
  -2   8   7       35.23       46.10      9.38 o 
  -1   8   7       75.96       78.88     11.70 o 
   0   8   7        4.43        9.58      7.09 o 
   1   8   7       15.79       11.36      7.03 o 
   2   8   7       20.79       36.87     10.73 o 
  -3   9   7        0.01        6.55     18.69 o 
  -2   9   7       77.82       95.56     12.43 o 
  -1   9   7        1.98        6.84      6.72 o 
   0   9   7       86.16       91.82     11.83 o 
   1   9   7        1.16       -2.36      6.12 o 
   2   9   7        0.62       -2.07      8.62 o 
  -3  10   7       18.42       49.54     28.92 o 
  -2  10   7        5.02       10.28      6.30 o 
  -1  10   7        0.62       -0.25      3.44 o 
   0  10   7        2.45        5.52      5.47 o 
   1  10   7        0.17        9.16      7.32 o 
  -2  11   7        6.00        7.99     20.29 o 
  -1  11   7        5.43        6.61      7.13 o 
   0  11   7        1.22        0.46      4.52 o 
   0 -16   8       27.75       13.84     17.74 o 
   1 -16   8        0.01        4.27      6.68 o 
  -2 -15   8        5.72       10.52      6.52 o 
  -1 -15   8       10.02       15.69      7.10 o 
   0 -15   8        0.07        1.08      5.83 o 
   1 -15   8       29.95       32.20     34.92 o 
   2 -15   8        0.78        9.97      9.27 o 
  -2 -14   8        4.51        4.89      7.91 o 
  -1 -14   8        2.48        3.28      7.19 o 
   0 -14   8       40.95       32.21     11.13 o 
   1 -14   8        5.31        1.05      7.17 o 
   2 -14   8        0.87       -1.36      4.52 o 
   3 -14   8       20.38       18.49     20.69 o 
  -3 -13   8        0.45        3.85      7.43 o 
  -2 -13   8       68.59       35.87     40.59 o 
  -1 -13   8      171.19      187.60     12.78 o 
   0 -13   8       11.52        6.73      6.24 o 
   1 -13   8      330.49      343.46     34.31 o 
   2 -13   8        1.70        8.55     11.74 o 
   3 -13   8      152.07      140.61     21.34 o 
  -3 -12   8       11.98        6.77      6.07 o 
  -2 -12   8      114.43      103.85     10.55 o 
  -1 -12   8       35.17       36.65      5.90 o 
   0 -12   8      117.47      143.77      8.52 o 
   1 -12   8      707.24      771.77     19.95 o 
   2 -12   8       32.11       22.40      6.82 o 
   3 -12   8       47.73       -0.16     12.94 o 
  -4 -11   8        4.12       -0.15      7.77 o 
  -3 -11   8       75.24       42.85     18.24 o 
  -2 -11   8       28.82       28.62      6.36 o 
  -1 -11   8       43.78       39.81      5.12 o 
   0 -11   8       10.15       10.97      5.37 o 
   1 -11   8       73.89       81.50      8.48 o 
   2 -11   8       47.95       16.95     13.22 o 
   3 -11   8       90.57       -0.80      8.79 o 
   4 -11   8        8.22       -3.20     11.03 o 
  -4 -10   8        0.14       11.04     11.18 o 
  -3 -10   8       28.83       29.25      9.00 o 
  -2 -10   8       18.34       18.79      4.96 o 
  -1 -10   8      101.22      112.75      8.87 o 
   0 -10   8      251.55      271.22      9.34 o 
   1 -10   8        3.14        4.09      4.92 o 
   2 -10   8       27.85       42.59      8.36 o 
   3 -10   8        0.02        2.14      6.32 o 
   4 -10   8        1.38       -1.12     15.02 o 
  -4  -9   8        3.53        5.11     11.82 o 
  -3  -9   8       54.63       32.60      7.29 o 
  -2  -9   8        5.77       15.01      3.26 o 
  -1  -9   8       32.67       41.09      4.80 o 
   0  -9   8      544.08      566.52     13.46 o 
   1  -9   8      347.69      328.32     14.15 o 
   2  -9   8       45.62       55.46     12.83 o 
   3  -9   8       66.08       60.54     20.14 o 
   4  -9   8       19.14       -1.44      9.11 o 
  -4  -8   8        0.20        6.15      5.44 o 
  -3  -8   8      147.13      213.83      6.29 o 
  -2  -8   8        7.39        9.44      3.40 o 
  -1  -8   8      284.02      274.43      9.82 o 
   0  -8   8       23.27       30.14      4.00 o 
   1  -8   8      333.81      356.53     17.59 o 
   2  -8   8       86.71       97.87     13.59 o 
   3  -8   8        0.01        9.50      6.43 o 
   4  -8   8       13.23       -2.40      8.79 o 
  -5  -7   8        5.46       19.62      9.58 o 
  -4  -7   8        1.55       11.91      3.57 o 
  -3  -7   8       10.46       10.77      3.65 o 
  -2  -7   8      132.99      132.44      6.33 o 
  -1  -7   8      151.97      157.05      5.53 o 
   0  -7   8      129.57      158.69     15.11 o 
   1  -7   8      368.26      350.97     16.55 o 
   2  -7   8      131.93      161.64      9.89 o 
   3  -7   8       22.00       18.46     10.85 o 
   4  -7   8       46.23       59.59     10.11 o 
  -5  -6   8       33.16       55.85     17.33 o 
  -4  -6   8        4.00        5.03      3.61 o 
  -3  -6   8        6.75        3.10      3.77 o 
  -2  -6   8        6.21       12.12      3.35 o 
  -1  -6   8      113.01      121.27      4.96 o 
   0  -6   8        3.90       12.13      6.21 o 
   1  -6   8      453.14      422.18     11.71 o 
   2  -6   8      174.13      193.15     11.83 o 
   3  -6   8        1.91        3.99      8.39 o 
   4  -6   8       55.03       68.80     15.54 o 
  -5  -5   8        0.26        4.15      9.79 o 
  -4  -5   8       36.46       38.98      8.95 o 
  -3  -5   8        1.48       -1.63      3.19 o 
  -2  -5   8      393.98      457.36      9.34 o 
  -1  -5   8      444.46      384.48      8.57 o 
   0  -5   8      109.11      124.48     12.95 o 
   1  -5   8      104.56       90.06      6.67 o 
   2  -5   8        0.20       -1.55      3.90 o 
   3  -5   8       47.88       56.64      7.62 o 
   4  -5   8       12.76       11.86      6.72 o 
  -5  -4   8        2.17        4.44      5.10 o 
  -4  -4   8       94.82       96.81      6.16 o 
  -3  -4   8        5.20       -1.16      4.57 o 
  -2  -4   8        9.49       15.83      4.85 o 
  -1  -4   8      136.95      110.63      5.60 o 
   0  -4   8      647.06      599.67     12.47 o 
   1  -4   8      201.66      209.15      8.59 o 
   2  -4   8       18.12       19.47      5.25 o 
   3  -4   8      352.98      362.01     19.76 o 
   4  -4   8       49.30       22.17     26.93 o 
  -5  -3   8       69.19       56.55     25.95 o 
  -4  -3   8       54.26       30.93     21.64 o 
  -3  -3   8       66.69       64.52      4.61 o 
  -2  -3   8        1.32        4.24      2.98 o 
  -1  -3   8      562.03      557.91     15.97 o 
   0  -3   8      972.33      979.42     18.94 o 
   1  -3   8       94.46       80.51      9.75 o 
   2  -3   8        1.83       -1.94      4.45 o 
   3  -3   8       32.12       11.74     14.46 o 
   4  -3   8       41.45       34.16     24.53 o 
  -5  -2   8        0.03       -0.34      4.35 o 
  -4  -2   8       15.39        0.39      3.10 o 
  -3  -2   8        7.44        6.75      5.02 o 
  -2  -2   8      275.41      302.62      8.85 o 
  -1  -2   8       99.64      101.75      7.09 o 
   0  -2   8       26.80       25.30      5.37 o 
   1  -2   8        1.36        2.40      4.02 o 
   2  -2   8       37.98       25.17      8.25 o 
   3  -2   8      383.29      387.54     12.95 o 
   4  -2   8       29.81        7.20      8.71 o 
  -5  -1   8        4.43       -0.37      4.30 o 
  -4  -1   8       18.60        0.17      3.16 o 
  -3  -1   8        8.88        6.33      3.66 o 
  -2  -1   8        2.56        3.66      4.32 o 
  -1  -1   8       13.97       24.97      4.58 o 
   0  -1   8        9.03        2.29      3.90 o 
   1  -1   8       12.54        7.19      7.19 o 
   2  -1   8     1377.08     1415.25     31.40 o 
   3  -1   8        7.61        0.64      5.93 o 
   4  -1   8       49.25       40.35     27.49 o 
  -5   0   8        9.73        0.28      5.47 o 
  -4   0   8        4.22        0.42      3.85 o 
  -3   0   8       45.57       52.62      7.31 o 
  -2   0   8       86.14       56.69      4.86 o 
  -1   0   8        0.12        0.77      5.83 o 
   0   0   8        2.40       10.85      4.79 o 
   1   0   8      360.41      366.42     10.52 o 
   2   0   8        0.00        1.28      4.63 o 
   3   0   8      142.66      144.77     13.39 o 
   4   0   8       29.36       34.71      8.40 o 
  -5   1   8        5.40       -0.65      7.51 o 
  -4   1   8        1.79        0.20      3.15 o 
  -3   1   8       41.34       40.19     14.41 o 
  -2   1   8        0.79        3.12      3.84 o 
  -1   1   8      152.59      162.14     19.11 o 
   0   1   8      133.24      131.46      8.59 o 
   1   1   8        6.36       11.11      5.22 o 
   2   1   8        6.58        7.45      7.19 o 
   3   1   8       32.88       38.91      6.33 o 
   4   1   8       45.82       50.58     11.80 o 
  -5   2   8       23.97       19.92     21.41 o 
  -4   2   8        0.06        0.26      3.56 o 
  -3   2   8       77.87       83.11      9.60 o 
  -2   2   8       35.54       27.93      5.82 o 
  -1   2   8        7.14       13.84      4.91 o 
   0   2   8      258.51      255.94      9.67 o 
   1   2   8      286.03      281.38     14.40 o 
   2   2   8       53.57       61.42      7.45 o 
   3   2   8       24.65       25.25      9.04 o 
   4   2   8        8.57       16.20      5.91 o 
  -5   3   8        1.87       -4.07      6.05 o 
  -4   3   8        1.29        0.97      5.07 o 
  -3   3   8        5.32        0.96      3.29 o 
  -2   3   8       56.89       47.27     11.35 o 
  -1   3   8      139.15      144.80      8.59 o 
   0   3   8        0.21        0.47      4.23 o 
   1   3   8        1.01       -4.91      4.91 o 
   2   3   8        5.65       11.83      7.51 o 
   3   3   8      102.22       93.94      7.97 o 
   4   3   8       18.18       27.98     10.37 o 
  -5   4   8       10.56       32.76     22.69 o 
  -4   4   8       53.51       56.55      8.10 o 
  -3   4   8      115.65      119.93      6.83 o 
  -2   4   8       20.09       36.46     11.57 o 
  -1   4   8       12.77       18.62      7.75 o 
   0   4   8      107.38       85.82     19.02 o 
   1   4   8        7.08        1.23      4.43 o 
   2   4   8        3.54        6.54      5.51 o 
   3   4   8      137.54      146.02     26.21 o 
  -5   5   8       11.69        1.92     10.23 o 
  -4   5   8        9.11       12.75      6.92 o 
  -3   5   8      144.81      142.47     21.35 o 
  -2   5   8        1.68        2.19      9.03 o 
  -1   5   8        5.22        7.85      8.64 o 
   0   5   8        3.95       -2.04      5.14 o 
   1   5   8        0.04        6.07      7.33 o 
   2   5   8       66.24       54.11     33.32 o 
   3   5   8        3.96        3.12      7.06 o 
  -4   6   8       52.94       33.59     13.44 o 
  -3   6   8       96.87      100.97     13.84 o 
  -2   6   8        0.40        3.80      5.98 o 
  -1   6   8        1.90        9.01      7.18 o 
   0   6   8       14.12       13.11      7.27 o 
   1   6   8        0.14        6.84      6.04 o 
   2   6   8       72.24       28.67     24.77 o 
   3   6   8        5.81        7.22      7.51 o 
  -4   7   8      195.04      253.07     26.86 o 
  -3   7   8        1.12        2.88      4.71 o 
  -2   7   8        2.63       -0.45      6.91 o 
  -1   7   8       77.08       71.76     11.32 o 
   0   7   8       80.09       81.26     11.06 o 
   1   7   8        0.18        2.97      4.97 o 
   2   7   8        1.28        4.12      5.14 o 
  -3   8   8       19.08        1.51      2.99 o 
  -2   8   8        3.79       15.97     13.90 o 
  -1   8   8        0.80       -2.19      5.93 o 
   0   8   8       18.32       14.87     11.09 o 
   1   8   8        0.90        1.74      5.08 o 
   2   8   8       16.26       25.49     14.94 o 
  -3   9   8        5.41       23.17     15.18 o 
  -2   9   8        4.63       12.03     10.84 o 
  -1   9   8        0.44        5.03      6.99 o 
   0   9   8        5.55        8.85      8.24 o 
   1   9   8       16.94        7.12      6.49 o 
  -2  10   8        6.87       20.19     10.56 o 
  -1  10   8       13.26       12.34     10.77 o 
   0  10   8        6.26        6.42      8.37 o 
   0 -16   9        3.62       12.01     12.86 o 
  -1 -15   9        8.83        2.72      5.95 o 
   0 -15   9       14.07        9.59      7.77 o 
   1 -15   9       12.94        2.92      9.41 o 
   2 -15   9        1.76       17.02     17.18 o 
  -2 -14   9        0.01        1.36      5.20 o 
  -1 -14   9       96.93      102.15      9.86 o 
   0 -14   9       87.56       85.90     11.52 o 
   1 -14   9       22.37       41.09     15.18 o 
   2 -14   9        0.02        3.79      5.79 o 
  -3 -13   9        5.64        9.60      9.95 o 
  -2 -13   9        0.16        1.03      6.04 o 
  -1 -13   9       97.46      107.71     28.29 o 
   0 -13   9        0.00        0.54      3.87 o 
   1 -13   9        1.88        3.11      5.01 o 
   2 -13   9        8.49        7.48      7.74 o 
   3 -13   9       33.67        0.05      5.15 o 
  -3 -12   9        1.65       -3.65      6.47 o 
  -2 -12   9       27.56       28.89      6.86 o 
  -1 -12   9       37.30       34.94      6.93 o 
   0 -12   9        0.54       -2.40      3.84 o 
   1 -12   9       36.94       53.94      7.25 o 
   2 -12   9        0.67        2.52      4.56 o 
   3 -12   9        9.22        1.28     15.34 o 
  -4 -11   9        2.14       11.39     10.39 o 
  -3 -11   9       89.34       65.39     18.37 o 
  -2 -11   9      144.90      142.47      9.47 o 
  -1 -11   9        0.88        1.59      3.62 o 
   0 -11   9      130.92      118.22      9.38 o 
   1 -11   9       75.14       90.40      9.39 o 
   2 -11   9      137.07      153.39     12.77 o 
   3 -11   9      211.62      191.90    116.07 o 
   4 -11   9        0.06        4.31     11.82 o 
  -4 -10   9        2.49       29.14     16.06 o 
  -3 -10   9      164.91      127.45     13.56 o 
  -2 -10   9       54.80       69.96      7.50 o 
  -1 -10   9      198.35      231.37     10.48 o 
   0 -10   9     1927.40     1892.56     28.56 o 
   1 -10   9       47.57       40.28     20.60 o 
   2 -10   9      225.41      227.02     17.19 o 
   3 -10   9      191.76      218.74     37.73 o 
   4 -10   9        0.24       -1.60     10.07 o 
  -4  -9   9       12.83       14.87      7.19 o 
  -3  -9   9        0.57        2.20      2.67 o 
  -2  -9   9      115.99      108.05      8.06 o 
  -1  -9   9      134.04      136.96      7.19 o 
   0  -9   9      386.70      381.65     14.52 o 
   1  -9   9       58.92       61.86      9.51 o 
   2  -9   9       15.11       16.14      8.37 o 
   3  -9   9        0.23       -1.18      6.91 o 
   4  -9   9        0.93       -0.48     14.06 o 
  -4  -8   9       15.47       44.61      8.30 o 
  -3  -8   9        9.16        8.91      4.01 o 
  -2  -8   9       41.10       36.82      4.55 o 
  -1  -8   9      138.97      156.42      7.12 o 
   0  -8   9        0.91        4.77      3.85 o 
   1  -8   9      245.14      277.19     13.58 o 
   2  -8   9       57.25       68.00      8.81 o 
   3  -8   9        6.67        5.41      7.55 o 
   4  -8   9        7.05        0.35      5.99 o 
  -5  -7   9        0.38       -1.67      7.37 o 
  -4  -7   9       48.87       48.10      4.62 o 
  -3  -7   9       31.16       31.42      5.77 o 
  -2  -7   9      611.02      639.87     13.96 o 
  -1  -7   9       32.00       30.18      5.91 o 
   0  -7   9        6.05        7.48      4.24 o 
   1  -7   9       26.45       25.68     11.99 o 
   2  -7   9      114.37      160.87     23.02 o 
   3  -7   9       70.30       73.50     11.44 o 
   4  -7   9        0.08       -2.58      7.19 o 
  -5  -6   9        7.94        8.81      8.10 o 
  -4  -6   9       31.09       34.96      8.34 o 
  -3  -6   9       17.99       21.67      4.69 o 
  -2  -6   9        5.19        1.06      2.74 o 
  -1  -6   9      114.59      115.88      6.27 o 
   0  -6   9      240.73      231.02     19.67 o 
   1  -6   9      311.09      387.53     23.68 o 
   2  -6   9       12.48       11.76      8.87 o 
   3  -6   9       70.35       74.54      9.15 o 
   4  -6   9        4.14       -0.85     10.31 o 
  -5  -5   9       13.53       16.91      8.52 o 
  -4  -5   9       51.31       47.21     19.72 o 
  -3  -5   9       36.84       38.17      5.00 o 
  -2  -5   9      176.42      178.02      6.75 o 
  -1  -5   9        1.65        3.00      2.88 o 
   0  -5   9      193.31      163.45     10.15 o 
   1  -5   9        5.20        3.37      5.35 o 
   2  -5   9       15.68       18.68      9.38 o 
   3  -5   9       11.67        4.92      6.63 o 
   4  -5   9       15.29        7.44      8.71 o 
  -5  -4   9        0.81        6.77      5.33 o 
  -4  -4   9       33.97       35.36     11.06 o 
  -3  -4   9       19.43       23.77      5.02 o 
  -2  -4   9        3.20        0.75      3.48 o 
  -1  -4   9       85.45       99.36      7.91 o 
   0  -4   9     1073.99     1052.21     25.48 o 
   1  -4   9      110.34      111.59      9.43 o 
   2  -4   9      115.16      102.72     13.99 o 
   3  -4   9      150.51      170.30     10.90 o 
   4  -4   9       28.69       17.05     18.46 o 
  -5  -3   9       18.94       17.68      5.89 o 
  -4  -3   9       16.07       17.37     10.95 o 
  -3  -3   9      185.37      240.00      8.67 o 
  -2  -3   9      121.38      111.02      9.63 o 
  -1  -3   9       89.03       84.89     12.31 o 
   0  -3   9     1658.43     1769.85     30.70 o 
   1  -3   9       40.99       26.88      6.56 o 
   2  -3   9       29.70       36.76      6.38 o 
   3  -3   9      346.39      372.62     13.91 o 
   4  -3   9      163.76      193.56     21.34 o 
  -5  -2   9       10.72        3.67      5.68 o 
  -4  -2   9        8.41       -0.13      3.35 o 
  -3  -2   9       20.08       30.00     11.33 o 
  -2  -2   9       46.15       62.49      6.40 o 
  -1  -2   9      693.07      659.37     21.31 o 
   0  -2   9       24.22       22.67      8.71 o 
   1  -2   9        9.58       12.12      7.62 o 
   2  -2   9      804.87      789.09     20.56 o 
   3  -2   9      166.60      175.43     36.45 o 
   4  -2   9       64.48       56.53     38.59 o 
  -5  -1   9        0.19       -0.10      4.50 o 
  -4  -1   9       33.53       -0.21      4.95 o 
  -3  -1   9       21.08       22.11      5.00 o 
  -2  -1   9        0.52        2.95      3.06 o 
  -1  -1   9       12.79       10.82      5.54 o 
   0  -1   9       62.18       61.13     23.97 o 
   1  -1   9      336.37      343.17     13.40 o 
   2  -1   9       13.68       14.13     10.95 o 
   3  -1   9        4.68        1.60      4.52 o 
   4  -1   9       42.73       24.61     23.81 o 
  -5   0   9        0.01        0.11      4.13 o 
  -4   0   9      124.98      168.63     13.99 o 
  -3   0   9      178.05      171.26      9.20 o 
  -2   0   9       31.91       26.99      5.70 o 
  -1   0   9      471.25      451.83     13.01 o 
   0   0   9       26.01       33.09      6.75 o 
   1   0   9       17.03       17.51      5.13 o 
   2   0   9      501.41      490.18     16.70 o 
   3   0   9      116.31      121.59     14.63 o 
   4   0   9        0.19        1.76      8.39 o 
  -5   1   9       15.44        0.10      5.16 o 
  -4   1   9        1.57        0.02      3.52 o 
  -3   1   9        3.95       -2.13      4.61 o 
  -2   1   9       42.54       60.13      8.41 o 
  -1   1   9      313.00      302.08     11.35 o 
   0   1   9      488.91      482.48     13.70 o 
   1   1   9      177.23      197.65      9.44 o 
   2   1   9       78.57       93.99      9.11 o 
   3   1   9      110.34      134.95      9.49 o 
   4   1   9       12.72       14.66      6.53 o 
  -5   2   9        7.02        3.93      7.97 o 
  -4   2   9        6.73        2.01      5.11 o 
  -3   2   9        2.72        2.57      4.66 o 
  -2   2   9      246.80      243.75     13.58 o 
  -1   2   9       14.44       13.27      6.43 o 
   0   2   9       44.22       60.34      8.51 o 
   1   2   9       11.51        8.02      5.85 o 
   2   2   9       37.87       41.30     10.17 o 
   3   2   9       78.69       73.02      9.68 o 
  -5   3   9        2.42        7.93      7.11 o 
  -4   3   9        7.69       15.54      7.58 o 
  -3   3   9        8.82       13.15      6.00 o 
  -2   3   9       40.31       49.42     12.54 o 
  -1   3   9      105.65      103.99      8.91 o 
   0   3   9       12.73       17.82      7.06 o 
   1   3   9      150.57      176.62     11.38 o 
   2   3   9       54.80       66.52      9.07 o 
   3   3   9       91.88       77.77     10.35 o 
  -4   4   9       17.23       18.11      7.14 o 
  -3   4   9        3.67        1.79      3.89 o 
  -2   4   9       14.55       11.32      6.49 o 
  -1   4   9        1.34        1.77      7.79 o 
   0   4   9      257.55      265.18     15.51 o 
   1   4   9        1.08        1.79      6.88 o 
   2   4   9       70.40       60.82     39.16 o 
   3   4   9        0.00        4.98      5.96 o 
  -4   5   9        1.48       -3.49      5.04 o 
  -3   5   9        0.00       -2.28      3.50 o 
  -2   5   9        9.11       17.75     10.15 o 
  -1   5   9       29.50       52.28     10.39 o 
   0   5   9        6.19       15.41      7.63 o 
   1   5   9       83.77       51.86     43.71 o 
   2   5   9       95.51       63.44     50.75 o 
   3   5   9        0.22        6.01      6.65 o 
  -4   6   9        1.84        8.90      9.04 o 
  -3   6   9       17.41       11.54      6.77 o 
  -2   6   9        5.30        6.10      8.22 o 
  -1   6   9        5.54        1.24      6.17 o 
   0   6   9        3.79        9.99      9.91 o 
   1   6   9        0.82       -1.96      4.97 o 
   2   6   9       41.55       16.94     14.46 o 
  -4   7   9       75.98       96.14     37.80 o 
  -3   7   9        8.16        2.93      4.82 o 
  -2   7   9        9.32       35.34     13.26 o 
  -1   7   9       13.07       15.14      7.62 o 
   0   7   9       14.33       14.17     11.58 o 
   1   7   9       32.41       10.08      7.93 o 
   2   7   9        2.55        6.79      9.60 o 
  -3   8   9        1.75       -0.74      7.39 o 
  -2   8   9       17.85       22.25     11.49 o 
  -1   8   9        0.26        4.31      6.89 o 
   0   8   9        0.09       -3.45      7.07 o 
   1   8   9        2.33        0.98      6.45 o 
  -2   9   9        2.48       -4.27     27.72 o 
  -1   9   9        9.67        6.73     11.42 o 
   0   9   9        2.34        1.03      7.01 o 
  -1 -15  10       66.45       78.88     10.92 o 
   0 -15  10        8.15        8.73      7.23 o 
   1 -15  10        2.29        2.99      7.87 o 
  -2 -14  10        0.07      -11.58     11.58 o 
  -1 -14  10      198.81      231.24     16.16 o 
   0 -14  10        2.61        0.67      5.18 o 
   1 -14  10        0.01        2.35      9.39 o 
   2 -14  10        9.35        3.01      6.23 o 
  -3 -13  10        1.51       20.29     23.81 o 
  -2 -13  10        9.02        7.01      4.49 o 
  -1 -13  10       27.66       26.58      7.77 o 
   0 -13  10        4.28        2.05      4.96 o 
   1 -13  10        5.69       -1.50      7.70 o 
   2 -13  10       28.95       40.78      9.20 o 
   3 -13  10       22.07        0.76      5.65 o 
  -3 -12  10        0.51        4.20      5.08 o 
  -2 -12  10        7.25        3.96      6.35 o 
  -1 -12  10       67.06       68.39     10.36 o 
   0 -12  10       37.99       37.76      6.15 o 
   1 -12  10       35.28       30.22      6.30 o 
   2 -12  10       13.84       15.69      7.36 o 
   3 -12  10       10.55       -1.60     10.23 o 
  -3 -11  10        0.56        8.68      9.92 o 
  -2 -11  10       53.45       42.85      5.59 o 
  -1 -11  10        0.87        2.62      3.67 o 
   0 -11  10        8.98       11.13      4.80 o 
   1 -11  10       34.92       37.61      7.60 o 
   2 -11  10       84.71       84.26     13.63 o 
   3 -11  10        0.09       -0.28      7.52 o 
  -4 -10  10        3.39       13.42     14.38 o 
  -3 -10  10      212.32      210.12     10.87 o 
  -2 -10  10      233.23      298.05     12.58 o 
  -1 -10  10      101.66      101.41      9.03 o 
   0 -10  10      845.34      947.63     17.70 o 
   1 -10  10      318.05      291.28     16.09 o 
   2 -10  10       16.54       16.39      7.91 o 
   3 -10  10       58.94        0.80      6.50 o 
  -4  -9  10        9.74        5.72      3.64 o 
  -3  -9  10      273.39      281.94     12.59 o 
  -2  -9  10       31.16       28.92      5.08 o 
  -1  -9  10      593.10      602.95     12.81 o 
   0  -9  10        3.81        6.34      5.47 o 
   1  -9  10       24.98       25.67      7.06 o 
   2  -9  10      365.28      368.89     19.05 o 
   3  -9  10        0.51       12.43     12.82 o 
   4  -9  10        9.14       -0.86      8.15 o 
  -4  -8  10       55.36       55.36      7.21 o 
  -3  -8  10       21.55       23.96      5.14 o 
  -2  -8  10      339.67      378.46     12.85 o 
  -1  -8  10      556.36      552.03     12.80 o 
   0  -8  10      119.47      115.56      8.36 o 
   1  -8  10      198.21      224.86     11.91 o 
   2  -8  10      639.23      630.68     22.86 o 
   3  -8  10       19.16        8.70     11.66 o 
   4  -8  10        0.09       -2.13      8.39 o 
  -4  -7  10       38.06       26.52     10.73 o 
  -3  -7  10      104.77      115.43      6.96 o 
  -2  -7  10       15.34       20.32      5.98 o 
  -1  -7  10      147.57      160.99     10.79 o 
   0  -7  10       30.69       23.31      6.75 o 
   1  -7  10       63.83       75.34      9.74 o 
   2  -7  10       36.53       29.81      9.17 o 
   3  -7  10       26.22       39.15     12.78 o 
   4  -7  10        8.29        3.42      8.20 o 
  -5  -6  10        7.71       17.22      6.58 o 
  -4  -6  10       32.16       40.22      7.21 o 
  -3  -6  10       32.00       30.78      6.45 o 
  -2  -6  10        8.45        7.11      5.29 o 
  -1  -6  10      132.45      145.71      7.60 o 
   0  -6  10      523.15      493.37     20.04 o 
   1  -6  10       39.89       35.23      7.43 o 
   2  -6  10        0.56        0.49      5.83 o 
   3  -6  10        1.70        5.36      7.45 o 
   4  -6  10       12.75       25.33     20.77 o 
  -5  -5  10        8.45       22.35      5.97 o 
  -4  -5  10       19.27       12.69      6.18 o 
  -3  -5  10      226.12      263.52      9.66 o 
  -2  -5  10       33.15       38.24      4.70 o 
  -1  -5  10        2.01        6.43      5.18 o 
   0  -5  10       77.05       85.68     11.58 o 
   1  -5  10       72.67       86.40      8.31 o 
   2  -5  10        3.81        1.84      6.31 o 
   3  -5  10       44.44       41.15      8.53 o 
   4  -5  10       26.87       27.01      9.10 o 
  -5  -4  10        0.01       11.40      7.12 o 
  -4  -4  10       65.55       36.30     19.02 o 
  -3  -4  10        0.93        0.50      4.07 o 
  -2  -4  10       48.69       44.17      9.13 o 
  -1  -4  10      214.21      220.96      9.61 o 
   0  -4  10      105.28      100.20     12.09 o 
   1  -4  10       66.14       58.62      8.84 o 
   2  -4  10      107.17      103.31     10.77 o 
   3  -4  10       11.47        1.75      5.88 o 
   4  -4  10       88.96      122.14     17.82 o 
  -5  -3  10       22.97       19.80      9.08 o 
  -4  -3  10       16.90        7.85      5.67 o 
  -3  -3  10       17.09       13.53      6.73 o 
  -2  -3  10        3.63        8.33      5.96 o 
  -1  -3  10      181.96      188.76      9.10 o 
   0  -3  10       78.21       64.07     11.30 o 
   1  -3  10        4.78        4.24      5.59 o 
   2  -3  10      136.30      125.90     11.47 o 
   3  -3  10       16.76       16.72     14.38 o 
   4  -3  10       21.76       10.17     13.10 o 
  -5  -2  10        6.65        2.19      5.95 o 
  -4  -2  10       38.54        0.38      3.95 o 
  -3  -2  10       68.32       78.82      7.53 o 
  -2  -2  10       72.87       68.20      7.23 o 
  -1  -2  10      411.13      418.12     16.40 o 
   0  -2  10      435.44      449.29     20.26 o 
   1  -2  10      295.74      305.16     14.16 o 
   2  -2  10      198.89      214.26     11.08 o 
   3  -2  10        6.74        1.21      5.03 o 
   4  -2  10       39.68       12.94     19.02 o 
  -5  -1  10        3.14       -0.48      5.36 o 
  -4  -1  10       33.55        0.17      3.53 o 
  -3  -1  10        1.08        3.91      4.67 o 
  -2  -1  10        0.69        4.26      5.85 o 
  -1  -1  10      793.08      829.44     18.81 o 
   0  -1  10      160.79      157.43     10.94 o 
   1  -1  10       32.94       46.14      7.06 o 
   2  -1  10     1068.79     1068.89     53.23 o 
   3  -1  10       27.38       25.27      8.73 o 
   4  -1  10       53.23       54.69      9.71 o 
  -5   0  10        1.30        0.39      5.68 o 
  -4   0  10        1.20        0.22      4.40 o 
  -3   0  10        2.66        5.56      4.69 o 
  -2   0  10      271.63      289.66     12.14 o 
  -1   0  10       11.45        9.22      5.36 o 
   0   0  10       72.36       79.39      9.51 o 
   1   0  10      506.08      496.89     16.49 o 
   2   0  10      339.29      345.18     20.13 o 
   3   0  10       11.11       17.64      6.84 o 
  -5   1  10        2.84        8.89      5.87 o 
  -4   1  10       33.82       12.07     10.23 o 
  -3   1  10       20.55       10.48      7.21 o 
  -2   1  10      250.92      269.78     12.48 o 
  -1   1  10        0.17        1.09      5.47 o 
   0   1  10       32.97       29.80     10.40 o 
   1   1  10       99.21       98.27     13.56 o 
   2   1  10      152.59      152.32     12.24 o 
   3   1  10       37.93       38.62     12.78 o 
  -5   2  10        0.67        7.05      6.49 o 
  -4   2  10        3.06       12.13      7.13 o 
  -3   2  10        4.08        1.82      3.64 o 
  -2   2  10       44.10       54.83     10.05 o 
  -1   2  10        0.51        7.54      5.64 o 
   0   2  10      150.22      149.55     33.89 o 
   1   2  10       16.37       22.54      7.64 o 
   2   2  10      235.76      277.36     15.14 o 
   3   2  10        0.37        5.16      7.00 o 
  -4   3  10        4.97        1.45      5.54 o 
  -3   3  10        3.52       -0.72      4.69 o 
  -2   3  10       32.31       23.61      9.07 o 
  -1   3  10       60.82       59.64     10.13 o 
   0   3  10      125.37      125.89     36.61 o 
   1   3  10       10.10       20.45     10.34 o 
   2   3  10      188.09      202.73     11.76 o 
   3   3  10       10.75       10.65      6.37 o 
  -4   4  10        2.80        5.68      5.37 o 
  -3   4  10       10.32        8.83      6.47 o 
  -2   4  10       37.45       35.52      8.81 o 
  -1   4  10        1.34        0.52      6.35 o 
   0   4  10        8.60       11.20      7.56 o 
   1   4  10        2.80        5.05      9.03 o 
   2   4  10       18.50       17.19      7.89 o 
  -4   5  10       31.17       33.42      9.73 o 
  -3   5  10        1.84       12.70      6.50 o 
  -2   5  10        0.78       -1.71      7.11 o 
  -1   5  10       18.25       24.10      9.72 o 
   0   5  10        9.09       10.65     10.33 o 
   1   5  10       18.69       17.26     12.46 o 
   2   5  10        5.21        4.09      6.65 o 
  -3   6  10       31.49       42.59     10.94 o 
  -2   6  10        2.13       12.14     14.30 o 
  -1   6  10       86.30       79.26     11.05 o 
   0   6  10        5.32        4.08      9.81 o 
   1   6  10       39.19       31.05     24.13 o 
   2   6  10        8.45        1.30      6.02 o 
  -3   7  10        4.15       14.94      6.78 o 
  -2   7  10        4.55        2.09      7.98 o 
  -1   7  10        0.29       16.64     10.55 o 
   0   7  10       13.65       17.63     17.82 o 
   1   7  10      199.82      234.68     14.74 o 
  -2   8  10       26.46       59.54     19.69 o 
  -1   8  10       16.28       18.99     11.41 o 
   0   8  10        4.20       -2.31      6.65 o 
  -1 -15  11       94.56      144.79     20.77 o 
   0 -15  11        1.65        2.50      8.39 o 
   1 -15  11        1.30       -0.82      6.14 o 
  -2 -14  11       24.84       28.61     12.92 o 
  -1 -14  11       29.43       30.35      8.08 o 
   0 -14  11       33.29       44.22      8.74 o 
   1 -14  11        3.06        6.42      7.15 o 
   2 -14  11        5.45        3.56     10.46 o 
  -2 -13  11       31.39       23.48     10.93 o 
  -1 -13  11        4.14        1.53      5.11 o 
   0 -13  11        0.64        2.73      7.69 o 
   1 -13  11       46.61       53.75     10.68 o 
   2 -13  11        0.13       -2.70     13.64 o 
  -3 -12  11        1.02        9.62      7.20 o 
  -2 -12  11      100.01       93.64      8.93 o 
  -1 -12  11       35.77       39.64      7.38 o 
   0 -12  11       67.61       81.01     10.39 o 
   1 -12  11        5.97       15.99      6.92 o 
   2 -12  11        0.00        2.00      9.91 o 
   3 -12  11        2.81        1.27      7.91 o 
  -3 -11  11        0.27        4.23      4.59 o 
  -2 -11  11       25.67       37.50      6.95 o 
  -1 -11  11       12.50       13.24      5.59 o 
   0 -11  11      237.30      258.09     43.61 o 
   1 -11  11       52.89       36.62      7.75 o 
   2 -11  11       20.84       32.99     11.61 o 
   3 -11  11       47.98        0.58      8.73 o 
  -4 -10  11        0.40      -15.82     15.82 o 
  -3 -10  11       44.86       55.46      9.54 o 
  -2 -10  11       20.26       17.62      6.55 o 
  -1 -10  11       99.48      109.01     31.12 o 
   0 -10  11      272.73      286.25     16.16 o 
   1 -10  11       30.20       17.10     11.64 o 
   2 -10  11        0.83       -0.01      6.90 o 
   3 -10  11       10.34        0.86      8.05 o 
  -4  -9  11        2.78       -3.45      7.86 o 
  -3  -9  11      182.51      203.46     10.11 o 
  -2  -9  11       38.40       49.49      6.79 o 
  -1  -9  11      133.61      166.87      9.44 o 
   0  -9  11      255.41      256.42     35.87 o 
   1  -9  11      103.10       88.64     11.90 o 
   2  -9  11       32.98       27.07     13.67 o 
   3  -9  11        2.18        1.25      6.60 o 
  -4  -8  11       94.97       60.93     25.95 o 
  -3  -8  11       56.78       58.22      9.47 o 
  -2  -8  11       94.24      115.82      8.22 o 
  -1  -8  11     1612.71     1677.39     29.45 o 
   0  -8  11        2.61        6.15      6.19 o 
   1  -8  11      258.46      271.03     20.35 o 
   2  -8  11      203.78      190.32     13.62 o 
   3  -8  11       10.62        0.91      7.82 o 
  -4  -7  11       75.82       77.68     11.61 o 
  -3  -7  11      134.39      152.22      7.81 o 
  -2  -7  11      388.89      410.64     14.28 o 
  -1  -7  11        0.09        2.68      6.71 o 
   0  -7  11        2.70       -4.15      7.80 o 
   1  -7  11       49.06       46.81     10.55 o 
   2  -7  11       27.60       23.37     11.83 o 
   3  -7  11       27.70       28.81     10.91 o 
   4  -7  11       25.72       53.26     18.70 o 
  -4  -6  11       11.47       19.16      5.39 o 
  -3  -6  11        3.06        6.05      6.40 o 
  -2  -6  11       24.34       27.24      5.62 o 
  -1  -6  11      193.26      205.34     10.17 o 
   0  -6  11       52.81       63.04      9.34 o 
   1  -6  11      112.69      110.73      9.83 o 
   2  -6  11        6.23        2.70      8.92 o 
   3  -6  11       10.79       13.21      8.71 o 
   4  -6  11        1.86       -5.14      8.18 o 
  -5  -5  11        1.49       10.89      6.35 o 
  -4  -5  11       26.13       22.41      6.64 o 
  -3  -5  11       27.24       43.68      6.90 o 
  -2  -5  11        1.42        1.51      3.57 o 
  -1  -5  11       75.15       93.28      8.08 o 
   0  -5  11       30.93       23.19      7.67 o 
   1  -5  11       73.63       85.00      8.93 o 
   2  -5  11        7.37        0.48      6.31 o 
   3  -5  11      110.43      103.96     13.82 o 
   4  -5  11       34.80       47.93     13.26 o 
  -5  -4  11        6.63        6.24      8.05 o 
  -4  -4  11       46.59       48.59     17.74 o 
  -3  -4  11       60.43       77.20      8.27 o 
  -2  -4  11        5.96       12.54      4.39 o 
  -1  -4  11      231.28      211.93     11.35 o 
   0  -4  11      477.47      451.42     17.41 o 
   1  -4  11        5.02       15.02      6.33 o 
   2  -4  11       58.96       54.35      8.64 o 
   3  -4  11       67.89       50.07     35.00 o 
   4  -4  11       15.71       28.05      9.60 o 
  -5  -3  11        5.87       12.56      6.72 o 
  -4  -3  11       34.87        9.75      9.94 o 
  -3  -3  11        9.71       11.71      5.11 o 
  -2  -3  11       47.13       34.26      6.04 o 
  -1  -3  11       32.64       34.46      8.07 o 
   0  -3  11      411.47      410.70     17.04 o 
   1  -3  11        1.26        4.68      6.61 o 
   2  -3  11       74.21       69.80     10.77 o 
   3  -3  11       41.43       23.19     19.90 o 
  -5  -2  11        1.77       -6.52      6.66 o 
  -4  -2  11        2.17       -0.46      4.85 o 
  -3  -2  11       39.86       42.47      6.55 o 
  -2  -2  11       11.38        9.15      4.92 o 
  -1  -2  11       53.24       60.88      9.39 o 
   0  -2  11        0.17       -4.58      5.25 o 
   1  -2  11       11.18       12.70      9.77 o 
   2  -2  11      269.30      267.79     13.34 o 
   3  -2  11        0.55       -1.61      6.51 o 
  -5  -1  11        4.90        4.05      5.44 o 
  -4  -1  11        7.82        0.34      5.00 o 
  -3  -1  11        4.00       -1.94      4.80 o 
  -2  -1  11      160.23      165.36     21.90 o 
  -1  -1  11       48.57       57.78     12.59 o 
   0  -1  11        4.97       17.08      7.27 o 
   1  -1  11        9.50        6.84      6.79 o 
   2  -1  11       89.78       86.19      9.55 o 
   3  -1  11       51.38       51.07     14.75 o 
  -4   0  11        7.65       -0.50      4.03 o 
  -3   0  11        2.24       -0.19      3.79 o 
  -2   0  11      282.65      281.73     15.42 o 
  -1   0  11      287.11      261.27     23.99 o 
   0   0  11      209.87      215.80     13.94 o 
   1   0  11      515.74      526.21     16.97 o 
   2   0  11      103.74      111.53     12.03 o 
   3   0  11        7.81       12.72      6.99 o 
  -4   1  11       10.01        6.04      6.70 o 
  -3   1  11        9.66        4.73      6.05 o 
  -2   1  11      444.61      435.94     19.36 o 
  -1   1  11       49.54       47.08      8.40 o 
   0   1  11       12.68        9.51      6.10 o 
   1   1  11      423.30      458.27     16.32 o 
   2   1  11        8.26       12.59      7.35 o 
   3   1  11       30.23       30.03      9.60 o 
  -4   2  11        0.46       -3.63      7.17 o 
  -3   2  11       22.53       15.01      8.10 o 
  -2   2  11        2.45       -2.95      9.32 o 
  -1   2  11      276.17      288.38     16.59 o 
   0   2  11       76.76       79.97     11.29 o 
   1   2  11       91.83       96.85     10.05 o 
   2   2  11        0.05        7.73      7.38 o 
   3   2  11        6.78        4.97      6.37 o 
  -4   3  11        0.20        0.52      4.75 o 
  -3   3  11        0.58       -1.07      5.89 o 
  -2   3  11       40.35       53.43     10.05 o 
  -1   3  11       14.47       19.30      7.50 o 
   0   3  11        4.49        3.96      7.18 o 
   1   3  11      136.17      126.15     79.20 o 
   2   3  11       37.58       54.76     10.84 o 
  -4   4  11        1.23        6.19      8.14 o 
  -3   4  11        8.05        0.94      6.74 o 
  -2   4  11        9.24       17.25      8.53 o 
  -1   4  11       37.38       29.40     10.49 o 
   0   4  11       40.40       26.48     12.86 o 
   1   4  11       52.09       45.52     30.84 o 
   2   4  11        0.93       -5.40      9.11 o 
  -3   5  11        0.21       -5.03      5.03 o 
  -2   5  11        1.92       -7.64     20.61 o 
  -1   5  11        9.02        4.22     10.83 o 
   0   5  11        6.20       10.73     10.87 o 
   1   5  11       66.07       48.92     36.76 o 
  -3   6  11       19.13        6.11      7.47 o 
  -2   6  11        0.55       -3.37     21.01 o 
  -1   6  11        6.29       10.38      9.78 o 
   0   6  11        0.90       20.31     10.22 o 
   1   6  11       24.06        9.50      9.75 o 
  -2   7  11        3.63        9.34     11.34 o 
  -1   7  11        0.15        9.56     10.24 o 
   0   7  11       38.92       21.71     21.25 o 
   0 -15  12        5.49       21.43      8.63 o 
  -1 -14  12        3.84       12.17      7.27 o 
   0 -14  12       34.85       38.40      9.27 o 
   1 -14  12       23.48       21.97      7.84 o 
  -2 -13  12        1.69        4.82      5.21 o 
  -1 -13  12        0.23       -1.05      6.28 o 
   0 -13  12       69.57       67.76      9.85 o 
   1 -13  12       44.23       56.91     10.43 o 
   2 -13  12        1.24        6.78      6.46 o 
  -3 -12  12       13.72       10.17      5.10 o 
  -2 -12  12       14.68       12.93      7.89 o 
  -1 -12  12       24.71       23.33      8.40 o 
   0 -12  12       37.96       53.20      8.76 o 
   1 -12  12       17.51       22.86      9.38 o 
   2 -12  12        0.39       17.37     15.10 o 
  -3 -11  12       93.64       98.07     14.40 o 
  -2 -11  12        0.11        7.00     10.97 o 
  -1 -11  12        2.11       -0.69      5.50 o 
   0 -11  12       28.20       37.98      7.01 o 
   1 -11  12       76.54       72.05     11.02 o 
   2 -11  12       14.03       22.41     11.59 o 
   3 -11  12       23.94        0.60      7.28 o 
  -3 -10  12       39.16       52.31      7.90 o 
  -2 -10  12       38.94       39.68      7.38 o 
  -1 -10  12       36.24       32.42      6.34 o 
   0 -10  12      111.37      101.85      9.49 o 
   1 -10  12        0.16        9.74      8.69 o 
   2 -10  12        2.61       18.43      9.09 o 
   3 -10  12        0.04        9.20     10.60 o 
  -4  -9  12       45.86       47.53     18.36 o 
  -3  -9  12        0.00       -4.17      5.37 o 
  -2  -9  12      101.06      109.99     10.32 o 
  -1  -9  12     1014.69     1093.05     30.25 o 
   0  -9  12        9.40       10.71      6.33 o 
   1  -9  12        3.24        9.88      7.06 o 
   2  -9  12       77.95       60.95     11.17 o 
   3  -9  12       14.79        3.67      9.44 o 
  -4  -8  12        2.12        3.88      4.31 o 
  -3  -8  12       15.59       12.11      5.71 o 
  -2  -8  12        0.55       -6.46      6.46 o 
  -1  -8  12       49.41       38.51     13.15 o 
   0  -8  12       91.64       83.40     11.04 o 
   1  -8  12        0.04        5.01      7.50 o 
   2  -8  12       10.44       11.59      9.39 o 
   3  -8  12       75.06       48.33     49.46 o 
  -4  -7  12      173.13      217.21     31.97 o 
  -3  -7  12       35.06       29.47      7.34 o 
  -2  -7  12        0.71       -1.71      3.88 o 
  -1  -7  12       13.71       15.27      5.48 o 
   0  -7  12       42.93       24.15      7.06 o 
   1  -7  12       19.52       14.39      8.47 o 
   2  -7  12       81.58       72.94     32.52 o 
   3  -7  12       45.13       48.51     33.96 o 
  -4  -6  12        7.66        6.98      5.75 o 
  -3  -6  12        0.43        8.08      6.40 o 
  -2  -6  12      285.67      276.37     10.99 o 
  -1  -6  12        0.63        2.91      6.87 o 
   0  -6  12       38.47       40.55      7.99 o 
   1  -6  12      109.21       98.04     12.54 o 
   2  -6  12       11.43        9.99      7.23 o 
   3  -6  12       69.03       89.85     60.57 o 
  -4  -5  12       79.26       80.60      7.93 o 
  -3  -5  12       30.44       33.82      6.52 o 
  -2  -5  12        5.04        5.02      5.00 o 
  -1  -5  12       60.70       68.54     10.00 o 
   0  -5  12       95.21       83.68     11.19 o 
   1  -5  12        0.83        0.24      5.83 o 
   2  -5  12      219.74      212.38     32.78 o 
   3  -5  12       38.65       57.34     17.70 o 
  -4  -4  12        8.67        9.33      5.74 o 
  -3  -4  12        0.01       -1.91      4.54 o 
  -2  -4  12        3.70        3.99      4.71 o 
  -1  -4  12      188.14      214.83     12.79 o 
   0  -4  12       23.91       36.48     14.14 o 
   1  -4  12        9.62        5.44      7.19 o 
   2  -4  12        7.05        2.24      7.75 o 
   3  -4  12       10.78        6.66      8.71 o 
  -4  -3  12       40.33       24.25     17.17 o 
  -3  -3  12        0.24       -3.83      7.95 o 
  -2  -3  12       29.96       27.62      8.25 o 
  -1  -3  12        0.67       -6.47      6.47 o 
   0  -3  12       75.52       88.36     15.13 o 
   1  -3  12       20.61       19.73     11.58 o 
   2  -3  12       38.18       44.25     10.86 o 
   3  -3  12       20.75       11.53      9.68 o 
  -4  -2  12        6.64        0.78      4.30 o 
  -3  -2  12       57.84       42.02     20.98 o 
  -2  -2  12       21.95       12.51     11.85 o 
  -1  -2  12        2.96       -2.28      6.34 o 
   0  -2  12       11.90       13.03      7.88 o 
   1  -2  12       74.17       53.73     10.67 o 
   2  -2  12      156.43      155.47     19.61 o 
   3  -2  12        4.74        4.31      7.91 o 
  -4  -1  12       24.04       -0.49      5.56 o 
  -3  -1  12        0.99        3.00      4.47 o 
  -2  -1  12       18.75       35.39      9.25 o 
  -1  -1  12       27.07       24.11      9.51 o 
   0  -1  12       39.95       41.39      8.36 o 
   1  -1  12       82.05       84.51      9.88 o 
   2  -1  12       90.89       93.19     12.97 o 
   3  -1  12        3.07       10.50     12.08 o 
  -4   0  12        4.47        8.55      7.64 o 
  -3   0  12       22.15       18.96      7.21 o 
  -2   0  12        2.06       10.35      6.78 o 
  -1   0  12       46.51       29.50      9.96 o 
   0   0  12      144.53      145.60     13.94 o 
   1   0  12      653.01      667.07     24.22 o 
   2   0  12        0.10       -8.73     10.96 o 
   3   0  12        0.14       -1.82      7.51 o 
  -4   1  12        0.53       13.15     10.03 o 
  -3   1  12        1.70        0.40      6.31 o 
  -2   1  12      222.26      245.46     28.06 o 
  -1   1  12       13.10        8.21     12.54 o 
   0   1  12        4.89       14.40      7.59 o 
   1   1  12      141.27      136.29     12.21 o 
   2   1  12       27.82       32.95     10.90 o 
  -4   2  12        2.09        6.02      9.24 o 
  -3   2  12       18.60       15.52      8.81 o 
  -2   2  12      108.13       59.73     41.88 o 
  -1   2  12       20.21        9.71      7.17 o 
   0   2  12      319.40      350.73     19.08 o 
   1   2  12       18.74       13.01      8.95 o 
   2   2  12        9.28       23.97     17.50 o 
  -4   3  12        6.17        7.46     11.42 o 
  -3   3  12       54.57       29.76     19.09 o 
  -2   3  12        7.63       -2.24      7.79 o 
  -1   3  12        1.78       -5.31      7.04 o 
   0   3  12       72.72       94.00     26.29 o 
   1   3  12        3.05       -3.05      6.38 o 
   2   3  12        2.53        5.91     10.73 o 
  -3   4  12        1.72        9.32     11.47 o 
  -2   4  12        0.34       -1.71      7.54 o 
  -1   4  12        3.29        7.32     12.30 o 
   0   4  12       87.00       64.91     13.21 o 
   1   4  12        3.58        8.29      8.55 o 
  -3   5  12        3.25       18.56     25.43 o 
  -2   5  12        1.45       -1.19      7.91 o 
  -1   5  12        4.07        3.52      8.98 o 
   0   5  12       82.02       73.68     17.82 o 
   1   5  12       14.93       25.56     12.22 o 
  -2   6  12        0.18        9.60     13.90 o 
  -1   6  12        7.14       26.46     10.62 o 
   0   6  12       32.04       53.56     18.44 o 
  -1 -14  13        7.48        7.59      7.05 o 
   0 -14  13       28.72       47.59     11.16 o 
   1 -14  13        0.30       14.80      9.05 o 
  -2 -13  13        8.36       -0.53      5.40 o 
  -1 -13  13       33.55       39.33      9.12 o 
   0 -13  13       60.90       70.66     10.65 o 
   1 -13  13      100.05      114.63     14.27 o 
  -2 -12  13        1.85        0.26      4.18 o 
  -1 -12  13       45.95       57.66      9.11 o 
   0 -12  13       30.36       47.48     15.00 o 
   1 -12  13       75.63       83.21     14.37 o 
   2 -12  13       11.04       27.68     11.24 o 
  -3 -11  13        0.41        1.64      6.58 o 
  -2 -11  13        1.12        2.36      6.58 o 
  -1 -11  13       12.69       15.04      7.00 o 
   0 -11  13      106.10      107.61     12.66 o 
   1 -11  13       20.78       35.23     12.32 o 
   2 -11  13        2.29       10.87      9.26 o 
  -3 -10  13        3.38        7.15      9.25 o 
  -2 -10  13        9.40       20.58     14.61 o 
  -1 -10  13        2.20        9.67      6.31 o 
   0 -10  13        3.79        5.21      5.99 o 
   1 -10  13        1.03       17.15     10.55 o 
   2 -10  13       38.53       83.76     20.68 o 
  -3  -9  13        0.00       -4.57      5.41 o 
  -2  -9  13      109.95       97.23      9.90 o 
  -1  -9  13       91.52       93.45      8.60 o 
   0  -9  13        0.51        5.91      8.00 o 
   1  -9  13       19.01       22.29      8.70 o 
   2  -9  13       17.93       26.03     24.61 o 
   3  -9  13       27.10       10.37      9.83 o 
  -4  -8  13        4.87       10.43      9.35 o 
  -3  -8  13       15.91       11.02      8.89 o 
  -2  -8  13       79.41       76.88      8.55 o 
  -1  -8  13      447.56      470.64     14.44 o 
   0  -8  13       10.16       13.84      8.56 o 
   1  -8  13       37.99       47.13     15.18 o 
   2  -8  13        0.81       -2.57      7.94 o 
   3  -8  13        8.45        5.75     10.31 o 
  -4  -7  13        0.02        5.21      6.15 o 
  -3  -7  13        6.33        2.34      5.20 o 
  -2  -7  13     1130.50     1238.81     25.58 o 
  -1  -7  13        7.75        8.77      5.91 o 
   0  -7  13        6.04        9.46      6.78 o 
   1  -7  13      370.60      321.18     16.45 o 
   2  -7  13      111.87      124.06     75.12 o 
   3  -7  13       34.46       23.93     24.85 o 
  -4  -6  13        0.09        6.70      6.26 o 
  -3  -6  13        7.33        2.28      7.19 o 
  -2  -6  13       26.04       39.27      6.49 o 
  -1  -6  13      199.99      195.18     12.38 o 
   0  -6  13        0.25       -3.96      7.91 o 
   1  -6  13       28.65       36.11     14.35 o 
   2  -6  13       47.10       53.46     10.62 o 
   3  -6  13        0.04       -2.46      9.48 o 
  -4  -5  13        8.04        9.62      7.38 o 
  -3  -5  13        3.06        0.31      5.95 o 
  -2  -5  13      168.50      188.53     10.92 o 
  -1  -5  13       46.14       60.59      8.87 o 
   0  -5  13      106.46      109.10     13.29 o 
   1  -5  13       80.85       86.39     13.07 o 
   2  -5  13       31.89       36.82     11.59 o 
   3  -5  13       18.37       21.01     25.65 o 
  -4  -4  13        7.01        9.18      5.82 o 
  -3  -4  13       34.33       47.86     11.16 o 
  -2  -4  13        2.09        5.68      5.56 o 
  -1  -4  13        0.33       -0.29      9.27 o 
   0  -4  13       19.14       16.97      8.95 o 
   1  -4  13      105.85       99.59     14.23 o 
   2  -4  13       19.83       25.66     13.26 o 
   3  -4  13       24.84       44.00     13.55 o 
  -4  -3  13        5.02        9.88      6.65 o 
  -3  -3  13       49.06       50.86      8.10 o 
  -2  -3  13        6.07        7.24      5.68 o 
  -1  -3  13       26.90       17.63     11.63 o 
   0  -3  13       32.03       29.51      8.42 o 
   1  -3  13      332.00      343.75     25.99 o 
   2  -3  13       30.79       23.20     10.73 o 
   3  -3  13       20.03       37.33     10.56 o 
  -4  -2  13        6.19        4.50      7.00 o 
  -3  -2  13        9.98        2.04      5.10 o 
  -2  -2  13        1.33        1.25      9.35 o 
  -1  -2  13        4.50        7.75      6.78 o 
   0  -2  13       15.82       20.91      7.90 o 
   1  -2  13      130.86      131.78     12.43 o 
   2  -2  13       25.97       22.38     10.74 o 
  -4  -1  13       14.42        6.07      6.70 o 
  -3  -1  13        7.96        5.52      6.07 o 
  -2  -1  13       47.78       46.59     11.29 o 
  -1  -1  13        2.08       -7.01      7.01 o 
   0  -1  13        3.27       -7.51     11.13 o 
   1  -1  13       48.64       38.11      9.38 o 
   2  -1  13        2.08        1.14      5.99 o 
  -4   0  13        8.13        0.49     11.00 o 
  -3   0  13        2.81        4.31      6.69 o 
  -2   0  13        2.21        3.68      7.40 o 
  -1   0  13        8.25        3.79     10.39 o 
   0   0  13       76.52       90.95     13.54 o 
   1   0  13      444.93      454.27     28.08 o 
   2   0  13        6.18       13.42      9.45 o 
  -4   1  13        0.24       -3.36      5.57 o 
  -3   1  13        2.83       -1.26      4.87 o 
  -2   1  13        1.29       -7.39      7.51 o 
  -1   1  13       24.76       29.83     11.23 o 
   0   1  13      145.65      144.16     70.65 o 
   1   1  13       10.87       24.29     13.10 o 
   2   1  13        0.11       17.81     10.34 o 
  -3   2  13        9.57        6.34      5.72 o 
  -2   2  13       74.93       40.03     40.19 o 
  -1   2  13        0.39       -1.49     19.01 o 
   0   2  13       94.28       92.77     12.15 o 
   1   2  13       19.29       25.85     11.30 o 
  -3   3  13       45.37       41.43      9.63 o 
  -2   3  13        1.47       14.07      9.37 o 
  -1   3  13        0.26        4.81      9.02 o 
   0   3  13       32.85       34.57      9.99 o 
   1   3  13        6.31       29.80     15.87 o 
  -2   4  13        1.12        7.81      9.04 o 
  -1   4  13       22.31       44.00     13.74 o 
   0   4  13        0.79       -0.77      8.47 o 
  -1   5  13        0.32       -1.55      9.53 o 
  -1 -13  14        1.15        9.04     13.73 o 
   0 -13  14        6.67       20.46      7.97 o 
   1 -13  14       46.89       67.17     14.06 o 
  -2 -12  14        0.01        2.27      9.48 o 
  -1 -12  14        0.40        1.95      7.33 o 
   0 -12  14       20.12       13.23      7.19 o 
   1 -12  14       15.37        8.95      7.16 o 
  -2 -11  14       11.72        3.11      5.52 o 
  -1 -11  14       71.69       92.17     18.24 o 
   0 -11  14       64.96       83.72     10.97 o 
   1 -11  14        2.90       22.41     12.07 o 
   2 -11  14        0.04       -3.91      8.76 o 
  -3 -10  14        1.80       -0.17      4.16 o 
  -2 -10  14       44.15       53.55      9.44 o 
  -1 -10  14       16.17       12.43      8.32 o 
   0 -10  14       43.68       22.37     18.08 o 
   1 -10  14        4.23       11.56      8.76 o 
   2 -10  14       23.37       29.63     30.68 o 
  -3  -9  14        0.78       -3.31      8.25 o 
  -2  -9  14       60.34       75.41      9.53 o 
  -1  -9  14       10.54       15.15      8.52 o 
   0  -9  14        8.97        9.90     12.31 o 
   1  -9  14        2.56        5.10     17.98 o 
   2  -9  14       25.29       21.11     16.78 o 
  -3  -8  14        3.07        0.87      6.30 o 
  -2  -8  14        0.42        5.89      6.31 o 
  -1  -8  14       95.14       88.34     11.88 o 
   0  -8  14        4.16       -9.88     10.95 o 
   1  -8  14        6.45        7.63      7.97 o 
   2  -8  14       12.54       10.74     12.70 o 
  -3  -7  14       36.60       38.88     14.42 o 
  -2  -7  14      247.93      280.34     21.27 o 
  -1  -7  14      117.03      121.25     11.64 o 
   0  -7  14      120.87      115.42     21.90 o 
   1  -7  14       27.36       38.73     11.88 o 
   2  -7  14       50.15       52.07     36.28 o 
  -3  -6  14       36.38       25.82     14.82 o 
  -2  -6  14      511.39      531.42     17.50 o 
  -1  -6  14        5.13        7.04      8.63 o 
   0  -6  14       52.10       36.68      9.61 o 
   1  -6  14        8.04       13.16      9.94 o 
   2  -6  14       10.59        4.94      7.91 o 
  -4  -5  14        0.33        7.75      7.04 o 
  -3  -5  14      354.31      372.58     15.77 o 
  -2  -5  14       11.98       13.29      6.62 o 
  -1  -5  14       17.48        6.08      6.60 o 
   0  -5  14      109.79      104.01     12.26 o 
   1  -5  14       48.22       51.74     12.92 o 
   2  -5  14       22.24       34.01     17.26 o 
  -4  -4  14        6.65        7.26      6.93 o 
  -3  -4  14       13.42       10.60      9.48 o 
  -2  -4  14       84.03       86.48     11.42 o 
  -1  -4  14       33.29       28.10     10.23 o 
   0  -4  14        6.59        9.05      8.93 o 
   1  -4  14       40.30       46.60     10.34 o 
   2  -4  14        0.42       -7.15      9.75 o 
  -4  -3  14        0.88        2.88      8.20 o 
  -3  -3  14        2.92        6.84      5.68 o 
  -2  -3  14       22.53        4.00      5.68 o 
  -1  -3  14        9.10       18.67     10.02 o 
   0  -3  14       49.81       44.62     12.05 o 
   1  -3  14       80.36       74.26     17.99 o 
   2  -3  14        0.22       -2.96      7.46 o 
  -3  -2  14        0.46        0.51      6.16 o 
  -2  -2  14       23.74       17.07     17.10 o 
  -1  -2  14       25.09       11.92      9.77 o 
   0  -2  14       91.51       97.42     16.14 o 
   1  -2  14      105.31      113.74     15.78 o 
   2  -2  14        0.19       32.90     17.98 o 
  -3  -1  14       40.33       16.95     17.82 o 
  -2  -1  14        0.33        6.70     11.96 o 
  -1  -1  14        0.49       -9.82      9.82 o 
   0  -1  14      125.76      166.30     14.52 o 
   1  -1  14        0.00       16.30     10.74 o 
   2  -1  14        3.97        5.59      9.61 o 
  -3   0  14        2.56       -3.52      5.56 o 
  -2   0  14        2.91       16.06     15.82 o 
  -1   0  14        3.43       -4.08      7.39 o 
   0   0  14       38.86       26.37     11.59 o 
   1   0  14       50.95       60.18     11.92 o 
  -3   1  14        1.03        4.91      6.08 o 
  -2   1  14        2.60       17.93     24.85 o 
  -1   1  14       73.59       78.09     19.48 o 
   0   1  14       38.87       38.03     13.03 o 
   1   1  14       17.27       14.92     11.25 o 
  -2   2  14        0.56       -9.89     11.34 o 
  -1   2  14       34.84       52.18     22.69 o 
   0   2  14      402.67      498.08     34.16 o 
  -2   3  14       11.67       17.17     10.56 o 
  -1   3  14      106.26       88.79     14.11 o 
   0   3  14       45.36       30.09     11.11 o 
  -1 -12  15       11.74       24.60      9.05 o 
   0 -12  15        8.80       10.18      8.38 o 
  -2 -11  15        1.78       12.87      8.88 o 
  -1 -11  15        1.27       -1.45      6.55 o 
   0 -11  15       51.49       74.33     10.44 o 
   1 -11  15       18.55       17.18     10.62 o 
  -2 -10  15        0.53       13.46      6.89 o 
  -1 -10  15       10.14       24.87     11.66 o 
   0 -10  15       33.71       44.83     12.56 o 
   1 -10  15        8.50       18.19     12.19 o 
  -2  -9  15       78.04       82.20      9.76 o 
  -1  -9  15       16.85       30.18     12.72 o 
   0  -9  15       18.72       41.51     17.58 o 
   1  -9  15        0.86        7.27      8.81 o 
  -3  -8  15        0.34        3.51      6.40 o 
  -2  -8  15        0.99       -1.66      6.33 o 
  -1  -8  15       93.90      135.42     21.71 o 
   0  -8  15        3.28       11.30     13.72 o 
   1  -8  15       21.59       29.60     21.17 o 
   2  -8  15        0.25       17.90     19.33 o 
  -3  -7  15        3.91        6.17      9.77 o 
  -2  -7  15        0.17        0.30      4.73 o 
  -1  -7  15       48.97       42.89     11.97 o 
   0  -7  15        2.93        8.63      8.14 o 
   1  -7  15        9.43       12.69     27.16 o 
   2  -7  15        0.37        7.41     10.15 o 
  -3  -6  15        4.27        2.55      6.39 o 
  -2  -6  15       99.93       74.17     25.12 o 
  -1  -6  15        0.36       -4.93      9.43 o 
   0  -6  15       70.16       75.58     12.26 o 
   1  -6  15       22.58       32.46     11.27 o 
   2  -6  15        2.79       -3.95      9.52 o 
  -3  -5  15      177.38      187.52     52.00 o 
  -2  -5  15       34.47       21.48     13.02 o 
  -1  -5  15        3.21        0.05      6.71 o 
   0  -5  15       25.52       29.46     15.59 o 
   1  -5  15       65.04       75.27     19.89 o 
   2  -5  15       11.29       11.51      9.87 o 
  -3  -4  15      338.79      359.86     17.25 o 
  -2  -4  15        8.96        3.72      5.94 o 
  -1  -4  15      157.82      185.26     22.93 o 
   0  -4  15        0.12       14.83      9.04 o 
   1  -4  15       28.89       23.91     12.12 o 
   2  -4  15        0.06        6.24     13.10 o 
  -3  -3  15        0.04        4.34      5.85 o 
  -2  -3  15        0.78        0.07      5.34 o 
  -1  -3  15       15.43       20.25      9.55 o 
   0  -3  15       30.72       35.83     10.73 o 
   1  -3  15        5.72       -5.03     10.04 o 
  -3  -2  15       22.28       23.16     13.64 o 
  -2  -2  15        2.76        0.02      6.58 o 
  -1  -2  15       21.65       14.01     19.18 o 
   0  -2  15       12.73       11.55     14.06 o 
   1  -2  15       21.75       27.21     10.96 o 
  -3  -1  15        0.40       12.42      7.60 o 
  -2  -1  15        0.87       11.77     11.90 o 
  -1  -1  15       10.86       17.01     11.90 o 
   0  -1  15        7.11        5.58     10.06 o 
   1  -1  15        0.88       14.02     16.09 o 
  -2   0  15        2.22       16.66     17.26 o 
  -1   0  15       22.92       21.42     12.04 o 
   0   0  15       22.30       31.28     13.31 o 
  -2   1  15        0.01       -1.84      8.02 o 
  -1   1  15       65.14       72.12     23.25 o 
   0   1  15        8.84       -4.47      8.95 o 
  -1 -10  16        4.80       11.11     10.04 o 
   0 -10  16        1.08       16.50     10.21 o 
  -2  -9  16       36.64       38.86     19.59 o 
  -1  -9  16       12.01       24.84      9.77 o 
   0  -9  16       22.66       55.64     12.91 o 
   1  -9  16        0.45       13.49     10.39 o 
  -2  -8  16       15.48       24.20      9.16 o 
  -1  -8  16       58.48       86.90     14.15 o 
   0  -8  16       25.57       17.66     12.18 o 
   1  -8  16        2.54      -13.42     23.33 o 
  -2  -7  16        4.68        7.87      7.68 o 
  -1  -7  16        0.76        6.80     12.30 o 
   0  -7  16       16.18       28.29     10.85 o 
   1  -7  16       44.76       57.18     16.30 o 
  -2  -6  16        0.09       -0.06      5.35 o 
  -1  -6  16       19.40       30.61     12.38 o 
   0  -6  16       62.22       79.14     16.36 o 
   1  -6  16        4.52       -4.89     10.84 o 
  -2  -5  16       49.35        5.74      8.05 o 
  -1  -5  16        1.45       22.93     28.12 o 
   0  -5  16       40.35       47.39     14.59 o 
   1  -5  16        0.88        6.99     18.69 o 
  -2  -4  16       36.36       11.09     10.00 o 
  -1  -4  16        3.34       14.22      9.49 o 
   0  -4  16        0.05       -9.77      9.77 o 
   1  -4  16        6.57       20.63     10.85 o 
  -2  -3  16        3.10       -0.62      5.39 o 
  -1  -3  16       10.92        1.07      9.29 o 
   0  -3  16        0.10      -10.95     15.08 o 
  -2  -2  16        2.18       11.55     11.03 o 
  -1  -2  16       10.28       23.08     30.28 o 
   0  -2  16        3.02       19.14     10.84 o 
  -1  -1  16       11.99       16.86     18.46 o 
  -1  -7  17       20.53       21.20     12.82 o 
  -1  -6  17       41.30       39.65     14.22 o 
  -1  -5  17       32.62       69.84     21.89 o 
                                                 
